# Supplementary material for: Differential transcription pathways associated with rootstock-induced dwarfing in breadfruit (Artocarpus altilis) scions
Source: BMC Plant Biol. 2021 Jun 5;21:261. doi: 10.1186/s12870-021-03013-6 (PMC8178858; doi:10.1186/s12870-021-03013-6)
Supplement: Supplementary file 3 — Additional file 3: Table S3. Gene annotation and expression levels showing all differentially expressed genes (FDR < 0.05 and |logFC| ≥1)*. *LogFC, Log2-fold change of expression from samples on marang rootstocks vs those on self-graft; FDR, adjusted p-value for multiple hypothesis testing; logCPM, average log count for the gene across all samples; F, quasi-likelihood F-statistic for genes across all samples; C1-C3, raw gene counts for replicates of self-graft control; T1-T3, raw gene counts for replicates on marang rootstocks. [file 12870_2021_3013_MOESM3_ESM.xlsx]

## Sheet: Sheet1
Table S2 Gene annotation and expression levels showing all differentially expressed genes (FDR < 0.05 and |logFC| ≥1)*
GeneID	logFC	FDR	logCPM	F	p Value	C1	C2	C3	T1	T2	T3	Annotation
oases_129666	-4.96561	0.00912486	1.14625	321.829	2.69868e-07	88	211	150	3	6	4	abscisic acid 8'-hydroxylase 4
oases_368732	-4.32843	0.00912486	1.55373	334.661	2.3469e-07	159	226	180	7	12	8	expansin-A4
trinity_215242	-3.39813	0.00912486	1.35962	315.516	2.89646e-07	115	208	159	12	17	14	tonoplast sodium-dependent dicarboxylate transporter
trinity_243764	-4.17308	0.00912486	2.13861	319.611	2.76615e-07	240	344	264	15	18	12	Expansin family
oases_124999	-3.65445	0.00916732	2.38665	295.998	3.63742e-07	272	435	289	20	33	23	consensus disorder prediction
oases_124684	12.166	0.00940899	5.68808	189.876	2.10229e-06	0	2	0	4213	1687	3863	Bet_v1-like pathogenesis-related protein
oases_129661	-5.1879	0.00940899	1.37416	209.549	1.23967e-06	105	227	194	6	5	2	abscisic acid 8'-hydroxylase 4
oases_146126	-3.54714	0.00940899	1.22972	178.014	2.2027e-06	112	182	145	14	10	11	salicylate carboxymethyltransferase
oases_222834	4.83476	0.00940899	2.24919	209.428	1.24222e-06	10	17	6	245	412	257	cinnamyl-alcohol dehydrogenase
oases_222837	4.54858	0.00940899	1.67635	215.408	1.12454e-06	10	10	6	170	251	181	cinnamoyl-CoA reductase 1
oases_226999	-2.76852	0.00940899	1.87477	202.983	1.38721e-06	168	288	203	23	34	35	NA
oases_253879	2.34769	0.00940899	4.41725	191.729	1.69633e-06	168	304	265	944	1311	1300	cathepsin B-like protease 3
oases_253881	2.24658	0.00940899	4.39298	176.593	2.26563e-06	181	313	271	884	1332	1251	consensus disorder prediction
oases_253882	2.3139	0.00940899	4.40566	197.705	1.52237e-06	167	320	262	958	1300	1251	Cathepsin B
oases_253883	2.50819	0.00940899	4.04269	214.307	1.1451e-06	121	209	185	707	1054	1036	cathepsin B [EC:3.4.22.1]
oases_253884	2.34331	0.00940899	4.60779	178.721	2.17224e-06	201	332	304	1045	1557	1467	cathepsin B [EC:3.4.22.1]
oases_29602	-2.40983	0.00940899	2.49539	213.924	1.15236e-06	253	384	337	52	62	61	putative glycerol-3-phosphate transporter 1
oases_313521	-3.69003	0.00940899	2.19411	182.541	2.01654e-06	278	292	270	20	21	23	protein phosphatase 2C
oases_43625	-2.46111	0.00940899	2.75588	232.73	8.55167e-07	275	483	433	63	78	63	protochlorophyllide-dependent translocon component 52, chloroplastic-like
oases_439901	-4.15593	0.00940899	4.788	175.52	2.31465e-06	1864	1832	1463	91	109	90	light-harvesting complex II chlorophyll a/b binding protein 3
oases_516641	-2.13353	0.00940899	2.44497	182.166	2.03115e-06	223	402	298	58	79	62	NA
oases_569992	-6.14182	0.00940899	4.07083	197.999	1.80328e-06	480	1845	1363	8	22	17	LRR receptor-like serine/threonine-protein kinase
oases_644114	-4.00353	0.00940899	1.05467	200.706	1.44354e-06	105	178	114	9	7	7	NA
oases_644117	-3.95883	0.00940899	0.865361	211.18	1.20617e-06	94	157	95	5	9	7	NA
oases_651994	-3.3795	0.00940899	1.15889	213.181	1.16662e-06	105	170	139	8	16	14	receptor-like protein 12
oases_80606	3.1787	0.00940899	1.56625	200.404	1.45125e-06	14	29	18	161	165	190	receptor-like protein kinase HERK 1
oases_85213	-2.80778	0.00940899	4.05407	227.036	9.33612e-07	831	1150	994	109	173	133	probable polygalacturonase
rnaspades_102729	4.38076	0.00940899	1.35791	191.369	1.7076e-06	4	10	10	97	208	181	transcription factor BOA
rnaspades_43091	-4.62121	0.00940899	0.00420618	177.048	2.24523e-06	51	88	51	2	3	2	expansin-A4
trinity_243763	-4.23455	0.00940899	1.2456	218.802	1.06404e-06	127	187	140	7	11	5	expansin-A4
trinity_357515	-4.96115	0.00940899	3.83296	182.28	2.26535e-06	407	1602	1070	25	39	24	Expansin
oases_125001	-4.33783	0.00947582	1.99121	165.258	2.85965e-06	225	347	200	15	13	8	BTB/POZ domain-containing protein DOT3
oases_129658	-4.78621	0.00947582	1.17271	162.171	3.05495e-06	75	233	156	4	8	3	Cytochrome P450
oases_129659	-4.7761	0.00947582	1.24734	168.883	2.65009e-06	83	216	184	4	9	3	abscisic acid 8'-hydroxylase 4
oases_130111	-2.88457	0.00947582	2.97734	130.794	6.4669e-06	438	526	429	66	65	52	WD repeat-containing proteins
oases_207853	3.46244	0.00947582	-0.0945473	148.558	4.15112e-06	4	6	5	43	57	61	carboxymethylenebutenolidase
oases_220580	2.66647	0.00947582	1.47255	133.467	6.02819e-06	15	37	27	111	178	183	GATA zinc finger domain-containing protein 8-like
oases_250	-3.16804	0.00947582	1.65451	135.515	5.71741e-06	177	222	167	13	25	24	protein PALE CRESS, chloroplastic
oases_253880	2.29013	0.00947582	4.43561	165.976	2.8165e-06	191	288	281	975	1285	1308	CTSF; cathepsin F [EC:3.4.22.41]
oases_253886	2.2226	0.00947582	5.14485	143.308	4.70617e-06	295	542	478	1482	2242	2105	CTSF; cathepsin F [EC:3.4.22.41]
oases_290030	-2.72665	0.00947582	1.89156	142.645	4.7828e-06	179	232	239	33	31	30	Region of a membrane-bound protein predicted to be embedded in the membrane.
oases_313519	-3.48412	0.00947582	2.25633	140.472	5.04554e-06	289	285	290	25	23	28	protein phosphatase 2C 57
oases_313527	-3.58084	0.00947582	2.24905	135.961	5.65252e-06	293	304	269	23	20	28	phosphatase 2C
oases_315119	-2.82873	0.00947582	1.40563	157.922	3.35253e-06	123	213	140	16	29	19	SUPPRESSOR OF QUENCHING 1, chloroplastic
oases_320703	-2.41543	0.00947582	0.868311	138.179	5.34312e-06	68	133	114	17	20	18	C2-DOMAIN ABA-RELATED 4
oases_322186	-2.85785	0.00947582	4.78553	131.844	6.28991e-06	886	2659	1773	173	272	224	thaumatin-like protein 1
oases_322187	-2.93004	0.00947582	5.36519	136.229	5.61392e-06	1336	3975	2685	277	350	321	thaumatin-like protein 2
oases_328065	2.09292	0.00947582	2.62153	133.317	6.05183e-06	47	108	93	291	359	331	ALBINO3-like protein 1, chloroplastic
oases_353119	-2.55217	0.00947582	1.62254	137.341	5.45738e-06	151	187	189	23	37	28	glycine dehydrogenase (decarboxylating), mitochondrial
oases_353121	-2.55322	0.00947582	2.26673	154.409	3.62706e-06	238	287	302	37	53	48	glycine dehydrogenase (decarboxylating), mitochondrial
oases_353123	-2.49443	0.00947582	2.54148	165.225	2.86162e-06	283	365	353	50	59	63	glycine dehydrogenase (decarboxylating), mitochondrial
oases_353126	-2.44743	0.00947582	2.57426	146.771	4.33014e-06	295	353	365	55	66	60	glycine dehydrogenase (decarboxylating), mitochondrial
oases_353127	-2.6904	0.00947582	2.53666	144.434	4.57947e-06	289	364	362	53	49	49	glycine dehydrogenase (decarboxylating), mitochondrial
oases_353128	-2.62775	0.00947582	2.50419	148.796	4.12799e-06	284	346	354	43	52	60	glycine dehydrogenase (decarboxylating), mitochondrial
oases_354747	2.6361	0.00947582	3.49767	131.177	6.40158e-06	68	145	119	430	694	821	phosphomethylpyrimidine synthase, chloroplastic
oases_368737	-4.32884	0.00947582	1.95574	145.369	4.57464e-06	200	327	231	17	11	7	expansin-A4
oases_413785	-3.41945	0.00947582	2.09323	148.78	4.12946e-06	223	283	281	14	26	32	NA
oases_419701	-3.19379	0.00947582	1.56808	132.51	6.18084e-06	169	183	176	17	25	15	light-harvesting complex-like protein OHP2, chloroplastic
oases_439904	-4.25481	0.00947582	4.69608	142.321	5.00677e-06	1833	1624	1348	87	88	78	chlorophyll a-b binding protein 3, chloroplastic
oases_439909	-4.3303	0.00947582	5.15919	136.274	5.75835e-06	2606	2308	1710	104	119	111	chlorophyll a-b binding protein 3, chloroplastic
oases_462828	-2.6902	0.00947582	3.89252	131.568	6.33584e-06	564	1015	1123	135	121	132	cyclic dof factor 2
oases_546062	-3.4841	0.00947582	0.973451	173.549	2.40832e-06	110	133	113	8	13	10	transcription factor MYB14
oases_549624	2.39725	0.00947582	4.51159	131.419	6.36072e-06	189	351	225	1029	1725	1098	UDP-glycosyltransferase 91C1
oases_549895	4.95646	0.00947582	3.67093	146.705	5.1044e-06	17	24	41	483	835	1155	adagio protein 3
oases_549900	4.93027	0.00947582	3.62651	164.109	3.4044e-06	10	40	35	523	814	1052	adagio-like protein 3
oases_553753	4.42946	0.00947582	1.02471	135.409	5.73304e-06	5	8	5	65	171	150	transcription factor bHLH61
oases_60834	-3.10253	0.00947582	0.976022	133.442	6.03207e-06	99	150	105	12	11	16	long-chain-alcohol oxidase FAO1
oases_60836	-3.10687	0.00947582	0.824597	136.447	5.58274e-06	93	132	91	12	13	10	long-chain-alcohol oxidase FAO2
oases_651036	-3.02625	0.00947582	1.663	168.135	2.69166e-06	111	297	193	21	25	21	G-type lectin S-receptor-like serine/threonine-protein kinase SD2-5
oases_85221	-2.83325	0.00947582	3.5037	139.923	5.11483e-06	394	879	850	63	127	91	probable polygalacturonase
oases_90842	-4.83886	0.00947582	0.00501498	132.154	6.23875e-06	31	94	73	1	3	2	TPS21; alpha-humulene/beta-caryophyllene synthase
oases_90846	-4.00909	0.00947582	1.02241	132.581	6.16929e-06	77	175	146	3	12	8	TPS21; alpha-humulene/beta-caryophyllene synthase
oases_90858	-3.8126	0.00947582	0.857129	131.557	6.33758e-06	62	189	107	5	11	7	Sesquiterpene synthase
rnaspades_10178	-3.28842	0.00947582	1.33731	151.657	3.8623e-06	127	161	171	10	22	14	REVEILLE 8, MYB transcription factor
rnaspades_31447	2.90316	0.00947582	1.67537	162.77	3.01575e-06	14	35	30	143	198	212	transcription factor bHLH61
rnaspades_70336	-4.13685	0.00947582	3.41965	140.496	5.65641e-06	723	678	585	31	33	49	Region of a membrane-bound protein predicted to be embedded in the membrane.
trinity_131914	4.14476	0.00947582	0.210729	139.331	5.19088e-06	3	5	4	47	105	60	WAT1-related protein
trinity_15893	-2.50874	0.00947582	1.95754	132.961	6.10824e-06	173	307	203	38	45	30	Region of a membrane-bound protein predicted to be embedded in the membrane.;Region of a membrane-bound protein predicted to be outside the membrane, in the extracellular region.
trinity_259696	2.98918	0.00947582	1.29132	131.611	6.32863e-06	16	21	18	150	129	136	cellulose synthase-like protein E6
trinity_333897	-2.66944	0.00947582	4.18953	136.352	5.59636e-06	799	1250	1223	147	225	123	Region of a membrane-bound protein predicted to be embedded in the membrane.
trinity_345567	-5.11768	0.00947582	2.44366	140.692	5.88959e-06	286	369	417	12	4	13	CONSTANS-LIKE 2
trinity_387983	-3.60453	0.00947582	0.10664	132.976	6.10589e-06	36	91	75	4	5	6	consensus disorder prediction
trinity_59467	-1.92676	0.00947582	2.59924	135.614	5.70289e-06	254	443	299	72	90	86	NA
trinity_59471	-1.98643	0.00947582	4.30131	141.366	4.93525e-06	800	1363	1125	203	296	293	plc; phospholipase C
trinity_59888	-2.6386	0.00947582	1.52499	142.443	4.80649e-06	146	185	165	25	28	24	Rieske [2Fe-2S] iron-sulfur
trinity_87169	-3.13711	0.00947582	1.71701	152.221	3.81253e-06	163	241	196	13	25	28	pectate lyase
rnaspades_6084	2.11761	0.0100637	2.67959	128.117	6.94795e-06	48	112	95	276	378	376	uncharacterized
oases_159792	-2.02011	0.0100653	2.52329	127.69	7.02896e-06	222	455	294	70	86	67	PA_subtilisin_like
oases_125000	-4.08384	0.0101937	2.20993	129.237	7.20389e-06	263	348	270	23	12	14	BTB/POZ domain
oases_642783	-4.28614	0.0101937	-0.108856	126.402	7.28037e-06	34	91	53	3	2	3	very-long-chain 3-oxoacyl-CoA reductase-like protein At1g24470
oases_29599	-2.81542	0.0103173	2.60171	124.776	7.6143e-06	299	403	379	29	61	61	EARLY FLOWERING 3
trinity_223878	-1.98978	0.0103173	1.89057	125.017	7.56349e-06	158	264	187	43	58	45	Core-2/I-Branching enzyme
trinity_69119	-4.89702	0.0103173	2.3208	130.99	7.51506e-06	332	376	250	15	9	7	cryptochrome DASH, chloroplastic/mitochondrial isoform X5, phrB, deoxyribodipyrimidine photo-lyase
oases_119899	-2.98905	0.0103753	-0.118128	112.554	1.08712e-05	37	72	53	4	8	7	Zinc finger RING-type signature
oases_129663	-4.2839	0.0103753	0.608169	113.89	1.04379e-05	47	145	112	3	8	3	abscisic acid 8'-hydroxylase 4
oases_129665	-5.3296	0.0103753	0.975992	115.682	1.03505e-05	79	192	130	1	7	1	abscisic acid 8'-hydroxylase 4
oases_146127	-3.52729	0.0103753	2.24587	116.119	1.00069e-05	231	348	314	31	16	25	uncharacterized LOC21406716
oases_159937	-2.15313	0.0103753	2.19786	120.422	8.61012e-06	163	372	259	42	73	52	PA_subtilisin_like
oases_222575	-3.64844	0.0103753	-0.06576	114.24	1.03281e-05	42	77	56	2	7	4	brassinosteroid-6-oxidase 1
oases_230181	-2.79065	0.0103753	1.72078	110.02	1.17579e-05	133	297	176	22	40	20	Carboxypeptidase
oases_233653	-1.95337	0.0103753	5.01028	118.792	9.02522e-06	1298	2339	1743	341	495	484	NA
oases_233654	-2.05395	0.0103753	4.69046	114.048	1.03882e-05	1100	1812	1421	234	402	371	Phosphoesterase family
oases_233661	-1.87539	0.0103753	4.27061	116.607	9.62285e-06	809	1366	986	214	303	306	plc; phospholipase C
oases_233662	-1.70584	0.0103753	3.36535	112.397	1.09237e-05	388	710	555	137	160	179	Phosphoesterase family
oases_236	-5.15136	0.0103753	1.11303	123.915	8.05759e-06	142	148	120	6	3	2	zinc finger CCCH domain-containing protein 30
oases_255	-3.6751	0.0103753	2.10045	111.108	1.18799e-05	297	268	206	17	23	21	crypto_DASH: cryptochrome, DASH family;DNA photolyase signature;FAD binding domain of DNA photolyase
oases_262440	-2.9444	0.0103753	4.2616	113.44	1.05815e-05	958	1200	1296	155	116	156	Dof domain, zinc finger;consensus disorder prediction;Zinc finger Dof-type signature.
oases_279847	3.81313	0.0103753	3.18042	125.01	8.40762e-06	44	39	36	627	522	486	Serine aminopeptidase, S33
oases_300537	-2.70806	0.0103753	4.14708	116.385	9.68626e-06	939	1290	905	107	222	147	auxin-responsive protein IAA4 or Aux/IAA transcription factor
oases_300541	-2.73655	0.0103753	3.5652	122.026	8.22483e-06	629	873	596	76	147	88	auxin-responsive protein IAA4 or Aux/IAA transcription factor
oases_313806	-1.83278	0.0103753	2.60846	114.625	1.02089e-05	226	434	338	80	85	96	NA
oases_313976	-2.41611	0.0103753	0.893723	121.479	8.35379e-06	81	131	104	16	18	22	uncharacterized hydrolase YugF
oases_343988	-3.11154	0.0103753	2.10475	122.765	8.05489e-06	137	326	355	28	35	24	tonoplast dicarboxylate transporter
oases_344022	-3.4449	0.0103753	1.65196	109.722	1.18681e-05	97	258	257	12	26	14	tonoplast dicarboxylate transporter
oases_353120	-2.56778	0.0103753	2.02898	111.039	1.13905e-05	205	235	258	38	36	40	glycine dehydrogenase (decarboxylating), mitochondrial
oases_354744	2.79441	0.0103753	3.60499	110.734	1.1499e-05	61	140	126	437	797	903	phosphomethylpyrimidine synthase, chloroplastic
oases_354761	3.05132	0.0103753	4.73543	110.455	1.15992e-05	109	298	216	1067	1579	2103	phosphomethylpyrimidine synthase, chloroplastic
oases_367677	-2.46181	0.0103753	2.71883	109.315	1.20208e-05	215	555	427	69	62	65	uncharacterized
oases_419702	-3.34281	0.0103753	1.61814	111.263	1.13119e-05	168	199	190	16	27	11	light-harvesting complex-like protein OHP2, chloroplastic
oases_439903	-4.20948	0.0103753	4.96255	117.746	1.01206e-05	2262	1935	1546	111	99	102	chlorophyll a-b binding protein 13, chloroplastic
oases_441591	3.80715	0.0103753	0.926316	118.946	8.98495e-06	4	13	9	74	177	101	EARLY FLOWERING 4
oases_453288	1.93053	0.0103753	2.2795	118.505	9.101e-06	47	86	77	209	257	289	U-box domain-containing protein 5-like isoform X2
oases_513992	-2.80251	0.0103753	2.12937	117.12	9.47793e-06	172	353	278	41	40	25	7-deoxyloganetic acid glucosyltransferase
oases_513994	-3.04779	0.0103753	2.28303	114.175	1.03486e-05	199	389	321	39	42	21	7-deoxyloganetic acid glucosyltransferase
oases_531430	-1.85946	0.0103753	2.11893	113.508	1.05596e-05	154	283	272	51	67	66	NA
oases_531443	-2.08645	0.0103753	2.24205	116.712	9.59283e-06	179	354	269	55	54	66	no hit
oases_547854	2.23783	0.0103753	1.57282	112.413	1.09183e-05	26	39	41	153	154	167	cellulose synthase-like protein E6
oases_549899	4.02149	0.0103753	3.36791	123.017	9.13578e-06	16	52	61	525	602	790	adagio protein 3
oases_553751	3.51299	0.0103753	0.912949	122.498	8.11571e-06	10	12	8	70	136	133	transcription factor bHLH61
oases_60842	-2.91308	0.0103753	0.609111	118.161	9.19271e-06	78	117	73	10	14	10	long-chain-alcohol oxidase FAO1
oases_628744	-3.48735	0.0103753	4.78721	111.872	1.12066e-05	1293	1817	2117	139	222	92	ABC transporter G family member 5
oases_724327	-2.39492	0.0103753	2.50827	119.621	8.81093e-06	241	350	389	62	65	50	phosphopantothenoylcysteine decarboxylase subunit VHS3
oases_85216	-3.02878	0.0103753	3.0617	114.218	1.03349e-05	268	684	648	44	89	50	probable polygalacturonase
oases_9	-5.84369	0.0103753	0.944301	119.051	9.55239e-06	142	128	92	2	1	3	cryptochrome DASH, chloroplastic/mitochondrial
rnaspades_18599	-2.43132	0.0103753	2.21007	120.199	8.66536e-06	178	397	251	35	67	42	LON peptidase N-terminal domain and RING finger protein 3
rnaspades_23075	2.80097	0.0103753	2.99451	109.332	1.20143e-05	45	76	87	294	684	436	zinc finger protein CONSTANS-LIKE 15
rnaspades_31649	-2.97485	0.0103753	0.604936	110.585	1.15525e-05	61	112	100	13	9	10	uncharac
rnaspades_70141	-4.23961	0.0103753	2.35786	114.152	1.1845e-05	372	316	252	13	24	14	transcription factor IBH1-like, or PAR1-like
rnaspades_9726	-4.50463	0.0103753	1.65804	125.743	7.87935e-06	92	332	233	5	14	7	acid invertase, vacuolar-like
trinity_131251	-3.10885	0.0103753	0.847382	109.832	1.18273e-05	102	110	103	8	14	14	Region of a membrane-bound protein predicted to be outside the membrane, in the cytoplasm.
trinity_158902	5.48351	0.0103753	0.305889	120.573	8.57272e-06	2	2	1	39	112	85	Transmembrane protein
trinity_18394	2.36029	0.0103753	2.17263	109.734	1.18636e-05	38	54	58	179	349	227	Zinc finger B-box type profile.;CCT domain profile.
trinity_211490	2.6999	0.0103753	3.99033	113.939	1.04226e-05	107	164	168	567	1026	1176	phosphomethylpyrimidine synthase
trinity_272026	-3.23384	0.0103753	0.401979	110.174	1.17013e-05	75	94	64	6	10	8	consensus disorder prediction
trinity_317647	-3.14083	0.0103753	2.35474	117.319	9.42268e-06	271	327	325	38	26	36	Region of a membrane-bound protein predicted to be embedded in the membrane.;Region of a membrane-bound protein predicted to be outside the membrane, in the extracellular region.
trinity_384174	-3.00434	0.0103753	4.01779	115.699	9.88583e-06	915	1021	951	94	106	154	Glycosyl hydrolases family 28
trinity_357513	-4.67616	0.0105646	3.97101	113.223	1.23241e-05	437	1826	1122	21	62	37	expansin
oases_83871	-3.43226	0.0106414	1.57039	108.084	1.2498e-05	159	191	192	21	16	11	protein REVEILLE 8 isoform X1
oases_249	-3.13184	0.01072	1.46725	107.035	1.29241e-05	170	189	129	15	20	20	FAD binding domain of DNA photolyase
oases_343996	-4.12796	0.01072	1.31038	107.305	1.31626e-05	71	224	206	6	14	6	tonoplast dicarboxylate transporter
oases_451719	-2.83132	0.01072	1.42406	106.937	1.29647e-05	145	201	126	21	26	17	TRANSPORT INHIBITOR RESPONSE 1
oases_83855	-3.24016	0.01072	1.66779	107.171	1.28678e-05	174	194	202	24	17	17	REVEILLE 8
oases_90837	-3.82951	0.01072	0.285182	106.412	1.31858e-05	44	115	75	2	8	5	Sesquiterpene synthase
oases_91758	1.9079	0.01072	1.5475	106.414	1.3185e-05	28	52	47	132	185	135	NA
trinity_381259	-2.20757	0.01072	0.738556	107.207	1.2853e-05	62	126	93	14	22	21	DNA photolyases
oases_90835	-4.09664	0.0107567	0.916306	106.073	1.33311e-05	84	183	102	5	12	3	Sesquiterpene synthase
oases_94700	-2.17694	0.0107567	1.3835	105.91	1.34017e-05	125	177	128	26	37	29	zinc finger CCCH domain-containing protein 18
oases_222835	4.58278	0.0108715	2.42284	109.894	1.3631e-05	20	15	7	268	426	327	cinnamoyl-CoA reductase 1-like
oases_130106	-2.84746	0.0109971	2.99108	104.636	1.39701e-05	428	523	455	74	66	48	G protein beta WD-40 repeat signature;Trp-Asp (WD) repeats circular profile
oases_138298	-2.14673	0.0109971	3.45688	100.836	1.58582e-05	506	728	602	137	118	138	geranylgeranyl diphosphate reductase, chloroplastic
oases_159929	-2.12211	0.0109971	2.30067	103.044	1.47241e-05	202	409	230	50	78	54	PA_subtilisin_like
oases_159939	-2.11729	0.0109971	2.72066	103.795	1.43623e-05	236	554	353	77	100	66	;Peptidase inhibitor I9
oases_178301	-2.11218	0.0109971	1.05775	102.059	1.52169e-05	81	148	117	25	29	21	SNARE associated Golgi protein
oases_180853	-3.1174	0.0109971	1.58933	101.946	1.52747e-05	152	223	171	26	17	16	Polyketide cyclase / dehydrase and lipid transport;consensus disorder prediction
oases_287547	-2.1753	0.0109971	3.80075	102.729	1.48795e-05	586	973	816	104	215	191	Cellulase (glycosyl hydrolase family 5)
oases_290029	-2.53675	0.0109971	2.00774	101.422	1.55466e-05	163	240	299	41	37	36	ferredoxin-NADP+ reductase
oases_328054	2.35852	0.0109971	2.64571	102.678	1.49047e-05	36	104	80	315	338	372	ALBINO3-like protein 1, chloroplastic (LOC21410243),
oases_354745	3.12484	0.0109971	3.65181	103.794	1.49607e-05	47	140	94	489	740	1021	phosphomethylpyrimidine synthase, chloroplastic
oases_389538	2.79274	0.0109971	4.87189	103.41	1.45461e-05	134	348	317	1121	2054	1985	heavy metal-associated isoprenylated plant protein 23
oases_43459	-2.515	0.0109971	2.54326	101.043	1.57472e-05	240	400	388	48	46	75	protochlorophyllide-dependent translocon component 52, chloroplastic
oases_501448	-2.13638	0.0109971	2.37241	100.31	1.61448e-05	233	383	253	66	63	57	Morus notabilis uncharacterized LOC21395805 (LOC21395805), transcript variant X1
oases_505612	3.02673	0.0109971	4.45326	103.039	1.47267e-05	97	241	178	1460	1002	1297	7-deoxyloganetin glucosyltransferase
oases_534108	-3.14253	0.0109971	1.74368	100.321	1.6139e-05	126	312	200	24	29	13	NA
oases_570161	3.81363	0.0109971	1.81843	102.723	1.58889e-05	18	15	13	126	257	272	Rho-associated protein kinase
oases_644116	-3.85769	0.0109971	1.10793	102.752	1.48681e-05	115	171	119	13	6	7	NA
oases_83863	-3.13007	0.0109971	2.40645	101.308	1.59049e-05	279	345	334	41	25	38	Morus notabilis protein REVEILLE 8 (LOC21387373), transcript variant X3
oases_85219	-2.59343	0.0109971	3.57874	100.311	1.6144e-05	446	902	823	80	175	89	Morus notabilis probable polygalacturonase
oases_91766	3.28066	0.0109971	1.73574	102.339	1.50746e-05	8	29	29	191	234	165	Morus notabilis dnaJ homolog subfamily B member 6, Hsp40
trinity_109980	-2.32356	0.0109971	1.77337	100.871	1.58393e-05	161	252	168	39	40	31	Morus notabilis BTB/POZ domain-containing protein DOT3 (LOC21404940
trinity_165502	-4.0192	0.0109971	0.390035	101.364	1.55775e-05	68	95	80	7	5	2	TPR repeat region circular profile.
trinity_215244	-3.53013	0.0109971	1.95491	103.035	1.52433e-05	119	315	327	21	26	13	Sodium:sulfate symporter
trinity_249904	-3.07137	0.0109971	0.694809	103.737	1.43895e-05	68	138	90	9	17	7	Region of a membrane-bound protein predicted to be outside the membrane, in the extracellular region.
trinity_259706	2.39076	0.0109971	1.32965	102.959	1.47658e-05	20	32	30	139	121	144	Cellulose synthase
trinity_281695	2.77854	0.0109971	4.80149	100.869	1.58404e-05	221	254	240	1778	1477	1469	stress up-regulated Nod 19 protein
trinity_333898	-2.55539	0.0109971	1.74975	102.317	1.50859e-05	136	209	243	35	32	27	BBOX;consensus disorder prediction;Zinc finger B-box type profile.;B-box zinc finger
oases_129660	-4.7492	0.0110857	1.05558	101.534	1.65621e-05	74	201	147	6	7	1	abscisic acid 8'-hydroxylase 4
oases_435021	3.68201	0.0110857	3.6824	103.253	1.66266e-05	61	71	55	760	532	1011	protein NIM1-INTERACTING
oases_95188	2.066	0.0110857	1.80589	99.4913	1.66039e-05	36	64	39	135	221	202	Morus notabilis protein DA1 (LOC21404090), transcript variant X2
rnaspades_70407	-4.2649	0.0110857	1.46107	101.967	1.65553e-05	198	174	131	10	8	8	Region of a membrane-bound protein predicted to be embedded in the membrane.
oases_261198	-4.61317	0.0111267	1.39536	102.297	1.67766e-05	74	273	200	4	12	4	acid invertase, vacuolar-like
trinity_15894	-2.39494	0.011195	0.45003	98.8617	1.69684e-05	62	95	71	14	14	13	;ATP-dependent protease
oases_261197	-4.07432	0.0111967	1.67518	101.293	1.70598e-05	92	318	243	9	19	7	acid invertase, vacuolar-like
oases_248	-3.25165	0.0112044	1.30462	98.5368	1.71604e-05	155	160	121	15	14	16	FAD binding domain of DNA photolyase;consensus disorder prediction
oases_168409	2.89	0.0113438	3.44185	98.6032	1.74639e-05	57	129	89	362	698	866	sulfate anion transporter, solute carrier family 26
oases_84329	-4.79031	0.0115673	5.14733	101.355	1.78998e-05	975	4095	2622	54	141	58	Morus notabilis expansin-A8 (LOC21394504
oases_642782	-4.17738	0.0115809	-0.216551	97.1489	1.80127e-05	31	64	66	3	4	1	Morus notabilis very-long-chain 3-oxoacyl-CoA reductase-like protein At1g24470
oases_105247	1.85105	0.0117376	2.05549	94.9051	1.95083e-05	40	89	61	159	273	215	BCL2-like apoptosis inhibitornas
oases_130109	-2.80199	0.0117376	3.01983	94.6606	1.99651e-05	465	523	427	76	65	56	Trp-Asp (WD) repeats profile.;consensus disorder prediction;Protein kinase domain profile.
oases_214883	-2.79392	0.0117376	4.36987	95.9373	1.88014e-05	1238	1389	979	135	175	207	Region of a membrane-bound protein predicted to be outside the membrane, in the cytoplasm;Signal peptide region;Hydrophobic region of a signal peptide.
oases_231	-6.60596	0.0117376	1.43902	100.577	1.83691e-05	204	181	131	3	2	0	DNA photolyase, Photolyase/cryptochrome alpha/beta domain profile
oases_252	-3.21342	0.0117376	1.55353	95.3144	1.9224e-05	187	189	141	19	18	18	FAD binding domain of DNA photolyase
oases_258502	-2.12159	0.0117376	0.703423	94.5865	1.97333e-05	59	108	102	16	20	22	SPX domain profile
oases_279838	5.36113	0.0117376	5.2077	97.9326	2.00876e-05	75	66	30	2819	2107	2036	stress up-regulated Nod 19 protein
oases_287561	-1.89245	0.0117376	3.06729	95.6834	1.89722e-05	307	564	513	82	130	142	Cellulase (glycosyl hydrolase family 5)
oases_313523	-3.4037	0.0117376	2.2856	96.8093	1.96342e-05	288	291	301	28	19	34	protein phosphatase 2C 57
oases_328073	2.20069	0.0117376	2.64464	94.0505	2.01194e-05	40	104	95	302	338	367	Morus notabilis ALBINO3-like protein 1, chloroplastic (LOC21410243),
oases_349884	2.50448	0.0117376	2.37899	94.2358	1.99849e-05	33	65	65	190	433	270	zinc finger protein CONSTANS-LIKE 15
oases_396689	-3.68114	0.0117376	2.62712	98.4377	1.95246e-05	202	616	429	14	33	42	Morus notabilis transcription factor bHLH87
oases_427464	-3.31388	0.0117376	0.164737	94.1447	2.00508e-05	42	114	53	5	8	6	short-chain dehydrogenase TIC 32, chloroplastic
oases_455319	-2.21807	0.0117376	1.47515	96.0089	1.87536e-05	111	210	152	33	38	24	Morus notabilis deoxyribodipyrimidine photo-lyase
oases_513998	-3.02082	0.0117376	2.71632	95.3394	1.99497e-05	337	491	367	59	49	31	7-deoxyloganetic acid glucosyltransferase
oases_547838	2.80001	0.0117376	1.44533	94.4685	1.98175e-05	23	26	19	165	149	142	Morus notabilis cellulose synthase-like protein E6
rnaspades_2303	1.83419	0.0117376	1.5352	96.4144	1.84857e-05	29	60	43	111	180	155	NA
trinity_191338	-1.8783	0.0117376	3.02231	95.7477	1.89288e-05	343	512	458	117	128	95	NA
trinity_238114	-3.28224	0.0117376	1.25452	95.5802	1.90422e-05	151	128	138	13	17	13	glyceraldehyde-3-phosphate dehydrogenase B, chloroplastic
trinity_281692	2.19004	0.0117376	3.28638	95.0956	1.93753e-05	87	135	141	536	454	563	stress up-regulated Nod 19 protein
oases_349874	2.39729	0.0118444	2.41211	93.2898	2.0684e-05	40	75	62	181	436	288	zinc finger protein CONSTANS-LIKE 15
oases_353125	-2.37418	0.0118444	2.36744	92.9816	2.09185e-05	229	313	339	44	48	71	Morus notabilis glycine dehydrogenase (decarboxylating), mitochondrial
oases_58661	-3.8729	0.0118444	-0.185952	93.3163	2.0664e-05	45	67	47	5	3	2	Morus notabilis protein MET1, chloroplastic
oases_84322	-4.80698	0.0118444	5.3605	97.2384	2.05724e-05	1014	4920	3071	64	153	72	Morus notabilis expansin-A8
trinity_142768	2.64027	0.0118444	0.286156	93.1491	2.07907e-05	9	11	13	64	79	56	Isoflavone 2'-hydroxylase
trinity_333894	-2.30559	0.0118444	1.37391	93.2017	2.07507e-05	106	155	176	29	32	23	zinc finger protein CONSTANS-LIKE 4-like isoform X2
trinity_59872	-2.09418	0.0118444	1.6361	92.9271	2.09603e-05	145	184	176	36	37	41	Rieske [2Fe-2S] domain;Rieske [2Fe-2S] iron-sulfur domain profile.;Rieske_RO_Alpha_PaO
oases_107475	-1.66797	0.0118497	2.68697	89.9638	2.34039e-05	272	439	299	87	125	93	Mycolic acid cyclopropane synthetase
oases_107476	-1.71904	0.0118497	2.62616	88.4045	2.48361e-05	232	455	307	89	115	79	Adrenodoxin reductase
oases_107502	-1.53112	0.0118497	2.78146	89.5534	2.37704e-05	271	469	321	102	138	109	Adrenodoxin reductase
oases_125003	-1.4191	0.0118497	2.89024	89.9324	2.34317e-05	286	464	366	107	155	138	consensus disorder prediction;NPH3 domain profile.;BTB domain profile.;BTB/POZ domain;NPH3 family
oases_132388	-2.64513	0.0118497	2.65899	88.1404	2.50897e-05	213	549	407	67	48	52	Aluminium induced protein
oases_159932	-2.12759	0.0118497	2.03441	88.0357	2.5191e-05	161	321	215	53	57	38	Morus notabilis subtilisin-like protease SBT3.9
oases_165114	-2.35925	0.0118497	1.13001	92.3314	2.14244e-05	85	175	119	16	23	30	Protein phosphatase 2C;PP2Cc;PPM-type phosphatase domain profile.
oases_207660	-3.21131	0.0118497	2.27751	91.2223	2.37353e-05	228	419	264	21	54	20	Morus notabilis endoglucanase 11 (LOC21388322),
oases_219648	-1.69665	0.0118497	1.84061	89.7801	2.35671e-05	149	208	198	49	63	53	consensus disorder prediction
oases_222582	-3.73892	0.0118497	0.288112	91.3143	2.22476e-05	46	109	77	3	10	3	brassinosteroid-6-oxidase 1
oases_222840	4.5542	0.0118497	1.35672	92.2589	2.41222e-05	11	5	4	127	212	143	cinnamoyl-CoA reductase 1
oases_230182	-2.58093	0.0118497	1.46727	88.4999	2.47453e-05	106	227	162	20	40	18	Serine carboxypeptidase;Carboxypeptidase C serine protease (S10) family signature
oases_240287	-1.70725	0.0118497	3.34747	89.1154	2.41697e-05	376	681	575	162	155	148	gcvP: glycine dehydrogenase;GDC-P;Glycine cleavage system P-protein
oases_254	-3.10073	0.0118497	1.4259	92.5257	2.12717e-05	169	168	132	13	24	18	Morus notabilis cryptochrome DASH, chloroplastic/mitochondrial
oases_265846	-3.06433	0.0118497	0.914992	91.325	2.22387e-05	72	166	112	10	21	8	SAM dependent carboxyl methyltransferase
oases_279845	4.01894	0.0118497	3.21471	91.323	2.53792e-05	43	37	26	696	505	476	stress up-regulated Nod 19 protein
oases_286207	-2.17553	0.0118497	1.22965	89.6029	2.37259e-05	109	166	113	22	37	24	external alternative NAD(P)H-ubiquinone oxidoreductase B2, mitochondrial
oases_306237	-3.93723	0.0118497	1.42188	92.8114	2.26291e-05	74	292	182	7	17	8	Morus notabilis potassium channel SKOR
oases_315126	-2.81836	0.0118497	1.25352	89.2477	2.40482e-05	132	169	114	20	23	14	Morus notabilis protein SUPPRESSOR OF QUENCHING 1, chloroplastic
oases_329732	-3.71167	0.0118497	1.07569	89.5957	2.39525e-05	100	147	148	8	17	4	Morus nigra galactose-binding lectin
oases_344001	-3.4934	0.0118497	2.96817	95.6075	2.15092e-05	227	701	637	41	58	27	Morus notabilis tonoplast dicarboxylate transporter
oases_344021	-3.59374	0.0118497	2.07175	93.5988	2.24367e-05	113	366	361	19	29	15	Morus notabilis tonoplast dicarboxylate transporter
oases_359709	-1.97321	0.0118497	1.61687	88.6895	2.45661e-05	137	210	150	39	48	34	NA
oases_368736	-4.26229	0.0118497	2.0942	92.9446	2.39299e-05	230	337	260	11	26	5	Morus notabilis expansin-A4
oases_389413	1.47398	0.0118497	2.69637	88.1277	2.51019e-05	83	139	134	251	367	327	NA
oases_410375	1.66708	0.0118497	3.23197	92.5736	2.12342e-05	95	201	181	369	573	483	NA
oases_483970	-4.92638	0.0118497	0.307244	89.6847	2.36524e-05	65	103	69	5	1	1	uncharaterised
oases_531444	-2.42972	0.0118497	0.412497	88.7293	2.45287e-05	51	94	81	12	11	16	no hit
oases_547834	2.79884	0.0118497	1.54139	90.5499	2.28929e-05	23	26	24	186	145	154	Morus notabilis cellulose synthase-like protein E6
oases_548919	2.73197	0.0118497	1.63422	90.6646	2.27945e-05	13	46	28	164	222	143	NA
oases_548921	2.6575	0.0118497	1.12664	87.7521	2.54684e-05	11	27	24	136	124	100	NA
oases_60832	-2.92815	0.0118497	0.864423	88.7982	2.44641e-05	103	121	92	10	20	11	Morus notabilis long-chain-alcohol oxidase FAO1
oases_632831	-1.81293	0.0118497	3.65247	89.9364	2.34282e-05	595	728	655	154	203	195	NA
oases_68970	6.79014	0.0118497	6.77058	94.1512	2.29197e-05	61	83	56	2760	5208	13815	chitinase
oases_68972	6.66979	0.0118497	6.53757	95.0256	2.22215e-05	44	81	65	2316	4343	11855	chitinase
oases_88195	-1.47008	0.0118497	4.27564	91.9489	2.17293e-05	690	1296	1012	282	402	339	NA
rnaspades_100290	5.29737	0.0118497	1.05733	91.4833	2.5083e-05	3	2	5	56	172	176	CHIB; basic endochitinase B [EC:3.2.1.14]
rnaspades_10150	1.654	0.0118497	2.16272	89.0674	2.4214e-05	55	81	85	199	256	212	NA
rnaspades_10204	-1.53463	0.0118497	3.3322	88.0498	2.51774e-05	395	680	484	145	215	154	protein HHL1, chloroplastic isoform X2
rnaspades_23591	3.24873	0.0118497	2.85206	90.818	2.50524e-05	30	64	51	513	289	442	NA
trinity_156679	-2.0515	0.0118497	3.07326	87.7369	2.54833e-05	370	518	499	112	94	111	geranylgeranyl diphosphate reductase
trinity_157618	-3.30636	0.0118497	2.38309	90.2331	2.53577e-05	232	469	295	17	56	24	endoglucanase 11
trinity_254831	3.84648	0.0118497	3.35991	93.6926	2.32971e-05	16	61	68	497	585	813	Galactose oxidase
trinity_281690	2.78665	0.0118497	4.91704	91.1025	2.2424e-05	178	319	307	1848	1280	1971	Stress up-regulated Nod 19
trinity_70072	-2.44612	0.0118497	1.07663	91.8454	2.18128e-05	89	166	110	24	20	18	uncharacterized hydrolase YugF
trinity_71524	2.83958	0.0118497	0.990011	89.6104	2.37191e-05	9	20	21	104	93	136	Disease resistance protein; NB-ARC domain
trinity_75053	-4.00467	0.0118497	1.98046	93.7298	2.31013e-05	113	416	284	7	24	15	Morus notabilis potassium channel SKOR
trinity_7848	1.81301	0.0118497	3.32003	89.0769	2.42052e-05	125	188	142	376	694	493	pentatricopeptide repeat-containing protein At5g46580, chloroplastic
oases_279840	5.1229	0.0118672	4.23392	91.0702	2.56152e-05	45	40	18	1498	970	1033	stress up-regulated Nod 19 protein
oases_490422	2.11395	0.0119271	0.707141	87.3792	2.58391e-05	13	31	19	74	104	78	cytochrome P450 87A3
oases_379169	-1.56395	0.0119441	2.92231	87.2483	2.59708e-05	273	544	376	122	134	119	NA
oases_343998	-3.71313	0.0119489	1.64697	89.2028	2.60762e-05	88	293	246	18	11	13	Morus notabilis tonoplast dicarboxylate transporter
oases_219680	-1.96821	0.0119672	1.52659	86.9192	2.63058e-05	109	196	168	40	42	31	Myb-type HTH
oases_85211	-2.91	0.0119672	3.4666	88.5524	2.62321e-05	362	903	835	53	136	75	Morus notabilis probable polygalacturonase
oases_130178	3.58357	0.0119754	0.631975	86.8091	2.64191e-05	5	10	9	106	63	98	receptor-like protein Cf-9
oases_119843	-2.20943	0.0120035	1.77208	86.475	2.67667e-05	144	253	182	44	43	30	ATP-dependent protease La (LON)
oases_234	-5.51688	0.0120035	1.34522	90.046	2.66005e-05	163	159	163	7	1	2	E3 ubiquitin-protein ligase RLIM isoform X1
oases_634168	-3.82063	0.0120035	1.95512	89.4643	2.6737e-05	240	326	162	11	28	12	Morus notabilis salicylate carboxymethyltransferase
oases_344028	-3.3024	0.0120071	1.95334	87.7802	2.68957e-05	108	317	330	20	33	17	Morus notabilis tonoplast dicarboxylate transporter
oases_391769	-2.43521	0.0120071	0.230965	86.2867	2.69653e-05	47	93	59	12	11	11	organic cation/carnitine transporter 3
oases_349873	2.31348	0.0120202	2.62271	86.1477	2.71131e-05	47	91	78	219	516	304	Morus notabilis zinc finger protein CONSTANS-LIKE 15
oases_349888	1.96783	0.0120202	2.13386	85.991	2.72808e-05	42	67	75	169	308	220	NA
oases_546677	3.38967	0.0120202	1.68076	87.0579	2.72652e-05	7	32	21	199	158	205	2-oxoglutarate-dependent dioxygenase DAO
oases_403847	3.3313	0.0120366	2.97738	88.8306	2.75091e-05	26	42	80	369	503	547	Morus notabilis inorganic phosphate transporter 1-4 (LOC21393118
oases_68977	6.54455	0.0120366	6.34388	89.1614	2.74908e-05	47	82	51	1998	3790	10388	chitinase
oases_80600	3.20834	0.0121085	1.39751	85.3724	2.79563e-05	20	15	15	148	139	169	Morus notabilis receptor-like protein kinase HERK 1 (LOC21405317
oases_84319	-4.78119	0.0121085	5.19651	88.7939	2.78719e-05	995	4131	2818	52	155	58	Morus notabilis expansin-A8 (LOC21394504), mRNA
trinity_361727	-5.4021	0.0121085	0.0062616	85.3676	2.79617e-05	62	80	47	2	2	0	Region of a membrane-bound protein predicted to be embedded in the membrane.
trinity_211226	-2.647	0.012222	2.68821	85.2732	2.83207e-05	290	419	431	33	93	54	facilitator superfamily (MFS) protein
oases_299637	2.32322	0.0123356	1.12504	84.7287	2.8682e-05	12	34	30	89	142	125	probable alpha-galactosidase B
oases_102682	-3.50651	0.012338	0.352131	84.4948	2.89517e-05	71	93	65	9	5	5	alpha/beta hydrolase
oases_227004	-2.56058	0.012338	2.02459	84.385	2.90793e-05	177	350	200	22	45	50	consensus disorder prediction
oases_483367	7.63604	0.012338	3.00868	87.7805	2.89584e-05	2	3	3	281	256	1036	peroxidase 10
trinity_161119	1.8242	0.012338	0.920685	84.3948	2.90679e-05	21	32	31	85	111	89	cyclin-dependent kinase inhibitor 3-like
oases_181975	-4.2582	0.0124023	0.493997	84.1988	2.95259e-05	88	116	58	3	3	7	consensus disorder prediction
oases_85715	2.22298	0.0124023	5.83536	84.0884	2.94279e-05	424	1071	687	2189	3829	3457	NA
trinity_120136	7.33347	0.0124023	1.40432	87.2754	2.95203e-05	0	1	2	219	80	191	Bet v I family
oases_258501	-1.93395	0.0124414	0.849717	83.8451	2.97177e-05	60	137	99	19	29	24	osomolarity two-component system, response regulator SKN7, Heat shock proteins
oases_119892	-3.27784	0.0124819	0.00727996	83.6825	2.99135e-05	37	92	55	7	4	6	consensus disorder prediction
oases_198212	-4.34621	0.0125182	0.697102	84.3669	3.01e-05	98	98	103	8	3	3	NADH:ubiquinone oxidoreductase intermediate-associated protein 30
oases_159938	-1.98522	0.0125626	2.5934	82.5986	3.12614e-05	231	482	304	57	115	72	ubtilisin serine protease family (S8)
oases_180868	-3.6094	0.0125626	0.0275533	82.365	3.15619e-05	58	71	52	6	3	5	Signal peptide region;Hydrophobic region of a signal peptide.;Region of a membrane-bound protein predicted to be outside the membrane, in the extracellular region.
oases_214882	-2.57809	0.0125626	4.4666	82.2187	3.1752e-05	1283	1543	976	170	209	249	photosystem II 22 kDa protein, chloroplastic-like
oases_238808	-1.96983	0.0125626	2.82948	82.1806	3.18018e-05	213	596	417	74	106	106	putative Zf-FLZ domain-containing protein
oases_241163	2.22183	0.0125626	1.65275	83.2201	3.04792e-05	23	44	48	139	159	206	Morus notabilis ribulose bisphosphate carboxylase small chain clone 512
oases_256980	-1.59607	0.0125626	2.24495	82.6763	3.11621e-05	169	339	239	72	92	67	NA
oases_266724	-1.85452	0.0125626	0.790135	82.6431	3.12045e-05	67	125	84	20	29	23	adenylate kinase 5, chloroplastic
oases_286200	-2.01605	0.0125626	1.36788	83.1487	3.05678e-05	123	173	120	26	41	33	Pyridine nucleotide-disulphide oxidoreductase
oases_313516	-3.32217	0.0125626	2.06741	84.3827	3.14826e-05	238	296	229	25	15	33	protein phosphatase 2C 57
oases_359703	-1.77856	0.0125626	1.60826	82.3282	3.16096e-05	131	195	153	42	44	47	NA
oases_395688	-4.42727	0.0125626	0.649827	83.9058	3.07576e-05	113	100	72	4	3	6	Morus notabilis gibberellin-regulated protein 6
oases_531421	-2.08392	0.0125626	1.65858	82.6551	3.11892e-05	117	217	195	36	33	47	NA
oases_533135	1.52153	0.0125626	3.41518	82.5598	3.1311e-05	143	262	172	424	660	495	NA
rnaspades_13533	2.64832	0.0125626	1.44058	83.0566	3.06826e-05	21	33	22	169	122	154	LEAF RUST 10 DISEASE-RESISTANCE LOCUS RECEPTOR-LIKE PROTEIN KINASE-like 1.2
trinity_381249	-1.71779	0.0125626	2.05433	82.5838	3.12802e-05	155	291	217	62	75	52	CRY2; cryptochrome 2
trinity_63365	-1.94357	0.0125626	2.91091	82.7286	3.10956e-05	287	506	452	94	86	122	F-box protein AFR
oases_306250	-3.94698	0.0126024	1.30208	84.0598	3.21026e-05	59	266	181	7	14	8	Morus notabilis potassium channel SKOR
trinity_380311	-2.98269	0.0126024	-0.0986176	81.9777	3.20683e-05	35	82	49	7	5	7	Region of a membrane-bound protein predicted to be embedded in the membrane.;Region of a membrane-bound protein predicted to be outside the membrane
oases_313805	-1.77911	0.0126251	2.66278	81.8329	3.22604e-05	235	423	365	77	87	116	NA
rnaspades_47701	2.64427	0.0126442	1.10656	81.7211	3.24097e-05	20	17	21	116	132	109	NA
oases_102692	-3.84516	0.012718	0.491934	80.743	3.37539e-05	77	106	76	8	7	2	Signal peptide region;Region of a membrane-bound protein predicted to be outside the membrane, in the extracellular region
oases_154417	-2.00316	0.012718	1.94496	80.8943	3.35413e-05	175	252	199	42	70	40	beta-galactosidase 3
oases_313517	-3.45121	0.012718	2.30709	83.6546	3.35457e-05	294	312	292	33	17	29	protein phosphatase 2C 57
oases_313978	-2.9111	0.012718	0.233841	80.7032	3.381e-05	59	92	54	5	10	11	uncharacterized hydrolase YugF
oases_336848	-2.43645	0.012718	0.82375	80.7799	3.37019e-05	91	109	94	13	18	22	very-long-chain (3R)-3-hydroxyacyl-CoA dehydratase 2
oases_450751	2.17018	0.012718	0.843158	80.8767	3.35659e-05	19	26	20	75	128	83	ethylene-responsive transcription factor ERF071-like isoform X2
oases_490428	2.06727	0.012718	0.579101	81.1126	3.32377e-05	12	29	18	71	89	71	Morus notabilis cytochrome P450 87A3 (LOC21390017)
oases_570151	4.47345	0.012718	1.42115	84.5001	3.28693e-05	3	13	8	76	189	246	NA
rnaspades_29421	-1.70411	0.012718	2.06296	81.2909	3.29923e-05	186	248	212	51	72	70	fructose-1,6-bisphosphatase, cytosolic
trinity_156694	1.71257	0.012718	2.49981	81.112	3.32386e-05	71	117	85	199	369	299	protein DA1 isoform X1
trinity_323419	-5.43057	0.012718	0.733765	83.6516	3.34749e-05	64	147	125	0	6	1	abscisic acid 8'-hydroxylase 4 isoform X1
trinity_62484	-2.68144	0.012718	1.37579	81.2842	3.30014e-05	82	231	165	14	34	21	Auxin responsive protein
oases_290023	-2.83534	0.0127403	0.429942	80.4483	3.41727e-05	60	80	93	9	8	14	Ferric reductase
oases_471471	3.57284	0.0127403	-0.316993	80.5387	3.40435e-05	2	6	4	42	36	58	PLANT CADMIUM RESISTANCE 2
oases_628741	-3.40592	0.0127403	5.10888	82.1239	3.41092e-05	1630	2256	2608	204	283	105	ABC transporter G family member 5
oases_483546	-1.4482	0.0128192	2.7547	80.114	3.46559e-05	227	481	337	95	134	129	NA
oases_494408	-2.27876	0.0128192	2.07877	80.091	3.46895e-05	156	323	256	55	40	43	uncharacteised
oases_651099	-6.36322	0.0128192	2.43065	83.241	3.4549e-05	206	573	369	9	0	3	uncharacteised
oases_85206	-3.02247	0.0128399	2.70708	82.0946	3.48473e-05	283	461	461	21	58	65	probable polygalacturonase
oases_130100	-2.9634	0.012914	2.90743	81.2454	3.60383e-05	383	539	434	74	49	40	WD domain, G-beta repeat;Trp-Asp (WD) repeats signature.;Trp-Asp (WD) repeats circular profile
oases_207844	3.30288	0.012914	2.62119	82.0682	3.60555e-05	12	60	52	303	424	380	Dienelactone hydrolase family
oases_255551	-1.83029	0.012914	0.543081	79.3446	3.58016e-05	54	93	82	16	23	22	Haem-binding uptake, Tiki superfamily, ChaN;consensus disorder prediction;Protein RETICULATA-related
oases_305578	-1.40606	0.012914	3.23195	79.5639	3.54702e-05	344	612	469	144	216	152	NA
oases_328068	2.25239	0.012914	2.25101	79.3397	3.5809e-05	28	87	63	227	247	295	ALBINO3-like protein 1, chloroplastic
oases_361032	1.86183	0.012914	3.05819	79.189	3.60391e-05	92	142	137	317	621	378	NA
oases_410592	1.42057	0.012914	4.17972	79.695	3.52739e-05	265	416	340	772	1028	819	NA
oases_634173	-3.93338	0.012914	1.81818	82.7943	3.51713e-05	249	245	150	8	22	13	jasmonic acid carboxyl methyltransferase
oases_639273	1.4665	0.012914	2.1966	79.0499	3.62531e-05	57	108	89	168	272	228	NA
rnaspades_114882	8.19613	0.012914	1.7678	82.0849	3.61894e-05	1	1	0	97	155	417	NA
rnaspades_24258	1.37979	0.012914	2.49035	79.0337	3.62782e-05	74	145	108	238	314	248	NA
trinity_28473	-1.89253	0.012914	1.10344	79.621	3.53844e-05	89	160	97	26	34	28	E3 ubiquitin-protein ligase COP1
oases_725667	4.39651	0.01295	1.16558	81.5607	3.64822e-05	2	10	9	108	96	208	protein LURP-one-related 17
oases_130085	-1.99279	0.0129897	2.27406	78.5506	3.7035e-05	206	303	281	69	56	62	WD domain, G-beta repeat;Trp-Asp (WD) repeats signature.;Trp-Asp (WD) repeats circular profile
oases_265837	-2.87985	0.0129897	0.101359	78.2948	3.74439e-05	38	101	54	5	11	8	SAM dependent carboxyl methyltransferase
oases_313526	-2.99608	0.0129897	2.12944	79.522	3.72923e-05	247	267	257	38	23	32	protein phosphatase 2C 57
oases_313807	-1.63764	0.0129897	2.9246	78.2923	3.74478e-05	266	527	417	125	118	116	NA
oases_313981	-2.43446	0.0129897	0.869444	78.2465	3.75217e-05	85	134	91	21	19	14	epoxide hydrolase 3
oases_425092	2.0846	0.0129897	1.55812	78.3442	3.73645e-05	24	57	37	165	159	135	NA
oases_455313	-1.9812	0.0129897	2.01089	78.6621	3.68585e-05	167	272	222	57	61	40	NA
oases_490427	1.81072	0.0129897	0.651032	78.7455	3.67273e-05	16	33	22	66	89	80	NA
rnaspades_36433	-5.07042	0.0129897	1.01764	81.4511	3.71311e-05	55	239	133	3	7	1	acid invertase, vacuolar-like
oases_286227	-2.05347	0.0130874	1.27909	78.009	3.79076e-05	106	173	119	26	42	24	NA
oases_251128	-1.96177	0.013113	1.51174	77.9001	3.8086e-05	107	215	150	24	49	42	Glycosyl hydrolase family 9
oases_343997	-3.53396	0.0131391	2.79306	80.4503	3.8683e-05	196	649	550	30	58	22	tonoplast dicarboxylate transporter
oases_454535	-1.55528	0.0131391	1.93145	77.6992	3.84183e-05	143	261	186	61	66	61	NA
oases_475013	2.51876	0.0131391	2.38791	77.6872	3.84383e-05	41	64	55	326	215	311	Morus notabilis E3 ubiquitin-protein ligase KEG
oases_629020	-2.679	0.0131391	1.68432	77.578	3.86206e-05	106	262	221	21	45	20	Morus notabilis ninja-family protein AFP3 (LOC21403897
rnaspades_2926	2.7254	0.0131391	2.35301	78.1821	3.84763e-05	39	57	41	167	310	408	uncharacterised
trinity_156680	-2.09277	0.0132196	3.13531	77.3381	3.9025e-05	390	557	511	120	91	111	geranylgeranyl reductase
rnaspades_45154	2.28259	0.013237	0.292265	77.2461	3.91815e-05	10	21	11	59	65	68
oases_591131	5.89119	0.013292	0.942113	79.9292	3.95238e-05	3	2	1	63	233	85	transcription factor MYB41
trinity_75055	-3.81393	0.013292	2.066	79.9101	3.95552e-05	112	489	267	13	29	13	EAG/ELK/ERG potassium channel
oases_483704	-2.36642	0.0133429	0.693979	76.8192	3.99183e-05	49	135	99	13	17	20	uncharacterised
oases_632330	-6.7718	0.0133429	-0.310177	76.8786	3.98147e-05	58	45	44	0	0	1	transcription factor CYCLOIDEA-like or DICHOTOMA-like
oases_107243	-2.3457	0.0133515	1.21399	75.9544	4.14656e-05	93	205	106	22	33	19	NA
oases_129842	-2.52281	0.0133515	2.95236	76.6703	4.08264e-05	300	609	482	95	69	56	Thioredoxin family signature;Thioredoxin;TRX_family;Thioredoxin domain profile.
oases_200958	-1.83421	0.0133515	1.15389	75.9749	4.14281e-05	93	123	132	28	34	32	NA
oases_234206	-3.40095	0.0133515	-0.264666	75.7581	4.18276e-05	31	72	48	2	4	7	Glutathione S-transferase
oases_306251	-3.79496	0.0133515	1.93244	79.3082	4.05568e-05	116	406	255	11	30	10	Morus notabilis potassium channel SKOR
oases_367447	-1.86331	0.0133515	1.64463	76.0779	4.124e-05	144	190	159	33	58	42	NA
oases_396685	-3.60389	0.0133515	2.64734	78.6171	4.17474e-05	187	620	459	17	28	49	Morus notabilis transcription factor bHLH87
oases_406628	-4.1189	0.0133515	0.247027	76.0181	4.13491e-05	45	89	92	3	8	1	glycerophosphodiester phosphodiesterase GDPD1
oases_425820	-4.10563	0.0133515	2.57457	78.5581	4.18512e-05	443	394	250	27	20	16	protein BIC1
oases_550098	3.06069	0.0133515	0.437295	76.0688	4.12566e-05	6	12	11	46	78	109	R3H-associated N-terminal domain containing protein
oases_570155	3.97222	0.0133515	1.5659	79.0975	4.09152e-05	13	12	10	84	222	250	Cold regulated gene 27
oases_84305	-2.76076	0.0133515	2.25082	76.9648	4.06744e-05	136	480	293	38	52	30	Expansin-A8 -like protein
rnaspades_41981	1.29997	0.0133515	2.50387	75.8775	4.16069e-05	83	138	118	222	292	281	NA
rnaspades_85107	3.39247	0.0133515	3.29138	78.6916	4.16169e-05	21	82	83	562	499	681	sensory_box: PAS domain S-box protein;consensus disorder prediction;PAS repeat profile.;F-box domain;
trinity_156684	-2.03568	0.0133515	1.52867	76.6875	4.01491e-05	118	192	164	41	33	34	geranylgeranyl diphosphate reductase, chloroplastic
trinity_15901	-2.47466	0.0133515	0.624879	76.3025	4.08337e-05	64	121	80	18	14	12	TPR repeat profile.;TPR repeat;TPR repeat region circular profile.
trinity_21974	-4.34497	0.0133515	1.32767	79.4012	4.04e-05	137	196	148	10	2	10	NA
trinity_236354	1.80942	0.0133515	2.13447	76.4822	4.05124e-05	44	83	76	164	314	205	protein argonaute 7-like
oases_372444	-2.42704	0.0134334	1.17093	75.4937	4.23213e-05	93	162	133	24	30	14	AMP-dependent synthetase and ligase family protein
oases_570153	4.08425	0.0134334	1.77343	78.3159	4.22803e-05	10	9	19	103	254	289	uncharacterised
oases_76968	-1.59451	0.0135052	3.00143	75.3174	4.26547e-05	242	586	461	104	160	132	NA
oases_149138	-1.63252	0.0135273	3.44819	75.1125	4.30463e-05	348	708	692	141	187	199	Myb-type HTH
oases_639267	1.50915	0.0135273	2.26972	75.1779	4.29208e-05	62	103	94	171	291	248	NA
trinity_120139	6.75458	0.0135273	1.49147	77.9444	4.29496e-05	0	2	3	235	84	200	Major pollen allergen Bet V1
oases_389419	1.53655	0.0135796	2.38856	74.9704	4.33206e-05	57	133	95	219	269	277	NA
oases_83864	-3.43178	0.0136345	2.04329	77.2445	4.36041e-05	210	300	256	30	12	24	Morus notabilis protein REVEILLE 8
oases_130119	-2.84986	0.0136596	2.88823	76.5745	4.37926e-05	409	474	419	75	53	45	consensus disorder prediction;Protein kinase domain profile.
oases_271138	-1.63878	0.0136861	2.44837	74.5754	4.40949e-05	228	360	261	88	89	81	Uncharacterised protein family (UPF0261)
oases_463324	-3.39114	0.0136861	3.1899	77.383	4.3987e-05	266	877	685	35	89	37	Morus notabilis auxin-induced protein 15A
oases_518956	1.87998	0.0137367	0.999993	74.4389	4.43667e-05	21	30	35	93	111	99	putative disease resistance RPP13-like protein 1
oases_112218	-1.87544	0.0137621	1.39899	73.9485	4.53605e-05	88	203	144	27	50	34	consensus disorder prediction;Protein of unknown function (DUF1997)
oases_179302	-6.35139	0.0137621	2.85111	76.9974	4.47182e-05	686	289	315	5	8	4	polygalacturonase At1g48100
oases_315148	-2.7778	0.0137621	0.75454	74.088	4.50751e-05	92	117	81	14	18	9	Morus notabilis protein SUPPRESSOR OF QUENCHING 1, chloroplastic
oases_333206	2.91662	0.0137621	3.15039	76.0052	4.56583e-05	40	99	83	468	355	698	Morus notabilis NADP-dependent malic enzyme
oases_392185	3.23976	0.0137621	2.74526	76.5948	4.54984e-05	33	55	45	522	270	354	Morus notabilis gibberellin receptor GID1B
oases_431422	-1.85666	0.0137621	2.46211	73.7584	4.57535e-05	252	309	309	68	74	91	NA
oases_501801	1.53332	0.0137621	2.37433	73.8188	4.56282e-05	70	99	103	200	282	279	craniofacial development protein
oases_665152	1.7574	0.0137621	2.41983	73.9038	4.54526e-05	55	132	73	218	295	302	NA
oases_84307	-4.14417	0.0137621	2.01197	76.462	4.57595e-05	97	470	283	14	20	8	expansin-A8
rnaspades_38600	1.23565	0.0137621	3.66549	73.8097	4.56469e-05	182	340	273	485	694	593	NA
trinity_393483	-2.87544	0.0137621	1.22755	74.1781	4.48918e-05	89	167	168	24	17	12	NA
trinity_58550	-2.44619	0.0137621	1.38137	74.0235	4.52068e-05	95	170	188	26	20	31	ferredoxin-NADP+ reductase, chloroplastic
oases_389417	1.54439	0.013773	2.42261	73.6856	4.5905e-05	75	98	105	227	289	269	NA
oases_159933	-2.03528	0.0137819	1.76796	73.0833	4.71842e-05	126	263	184	44	55	31	ubtilisin serine protease family (S8)
oases_204816	2.69827	0.0137819	1.79269	73.0223	4.73163e-05	16	51	32	220	161	193	Protein GIGANTEA signature
oases_214884	-2.68338	0.0137819	4.38251	73.3372	4.75751e-05	1257	1398	940	135	186	238	Chlorophyll A-B binding protein
oases_271151	-1.79944	0.0137819	1.88521	73.0543	4.7247e-05	169	212	195	53	57	50	NA
oases_278453	2.32777	0.0137819	0.518386	73.0063	4.7351e-05	10	19	19	83	73	69	cysteine-rich receptor-like protein kinase 15 isoform X1
oases_290043	-2.23433	0.0137819	1.97529	73.0259	4.73086e-05	159	236	268	51	39	42	ferredoxin-NADP+ reductase
oases_376594	-3.85667	0.0137819	1.11494	74.8233	4.71936e-05	111	163	133	15	6	5	RNA polymerase sigma factor sigE, chloroplastic/mitochondrial
oases_379148	-1.78436	0.0137819	1.38304	73.5126	4.62679e-05	116	158	132	35	46	33	NA
oases_441588	3.53642	0.0137819	1.59471	75.0568	4.74789e-05	6	18	26	105	240	211	Morus notabilis protein EARLY FLOWERING 4
oases_532346	1.44801	0.0137819	2.63007	73.5407	4.62086e-05	79	141	126	247	388	266	NA
rnaspades_32018	-2.02742	0.0137819	4.19583	72.9454	4.74834e-05	908	1151	923	193	225	295	Morus notabilis phosphoglycolate phosphatase 1B, chloroplastic
trinity_128835	-2.13055	0.0137819	1.10557	72.9859	4.73953e-05	94	129	128	28	23	25	Zinc finger Dof-type
trinity_189302	-2.95659	0.0137819	0.514705	73.0583	4.72383e-05	88	88	67	9	13	9	PDZ_CTP_protease
trinity_384175	-2.78463	0.0137819	4.53359	73.5392	4.75167e-05	865	1984	1490	137	329	134	Glycosyl hydrolases family 28
trinity_59561	-1.67433	0.0137819	1.88622	73.3402	4.66331e-05	133	272	184	47	57	68	consensus disorder prediction;Protein of unknown function (DUF1997)
oases_343986	-3.40022	0.0138763	1.61938	74.545	4.8011e-05	100	230	260	21	21	9	Morus notabilis tonoplast dicarboxylate transporter
oases_287565	-1.91884	0.013899	3.73569	72.5323	4.83945e-05	507	846	844	124	194	238	Cellulase (glycosyl hydrolase family 5)
oases_532350	1.44439	0.013899	2.9324	72.5207	4.84205e-05	96	186	149	313	479	319	NA
oases_550971	4.1587	0.013899	0.519729	73.4004	4.82178e-05	4	7	4	49	72	140	Morus notabilis glutathione transferase GST 23
oases_368734	-4.0308	0.0139127	-0.507025	72.45	4.85787e-05	37	49	39	4	2	1	Morus notabilis expansin-A4 (LOC21393962
oases_124996	-1.54912	0.0139163	2.92818	72.065	4.94522e-05	315	524	335	118	132	130	NA
oases_207642	-3.17416	0.0139163	1.95577	73.8217	4.96542e-05	155	360	225	13	46	19	NA
oases_240288	-1.79059	0.0139163	3.336	71.9031	4.98255e-05	418	603	588	161	155	125	GDC-P;Glycine cleavage system P-protein
oases_240289	-1.73474	0.0139163	3.41651	71.5047	5.07595e-05	439	667	587	175	172	134	GDC-P;gcvP: glycine dehydrogenase;Glycine cleavage system P-protein
oases_290027	-2.50749	0.0139163	1.91049	72.0812	4.9415e-05	167	231	251	35	26	47	ferredoxin-NADP+ reductase
oases_306247	-3.74971	0.0139163	2.24625	74.5479	4.97457e-05	128	507	339	18	35	12	potassium channel SKOR-like
oases_313979	-2.23155	0.0139163	0.0611186	71.6181	5.04912e-05	46	73	50	10	11	13	uncharacterized hydrolase YugF
oases_328067	1.99508	0.0139163	2.66235	72.3064	4.89022e-05	43	120	110	286	356	355	NA
oases_354062	5.17549	0.0139163	3.48018	74.0731	5.08026e-05	6	22	36	287	1026	921	Morus notabilis pentatricopeptide repeat-containing protein At5g59600
oases_367437	-2.33273	0.0139163	2.25246	72.3949	4.87025e-05	270	289	227	39	70	48	Morus notabilis probable beta-1,3-galactosyltransferase 2
oases_421178	-2.41627	0.0139163	3.22062	71.8162	5.09104e-05	425	522	647	114	92	78	Morus notabilis haloacid dehalogenase-like hydrolase domain-containing protein 3
oases_44576	2.36936	0.0139163	0.101262	71.4637	5.08569e-05	10	14	10	52	52	64	NA
oases_447137	3.10226	0.0139163	-0.116937	71.6524	5.04106e-05	4	11	4	44	47	63	3-hydroxybenzoate 6-hydroxylase 1
oases_468045	1.99391	0.0139163	3.20625	72.2934	4.89316e-05	113	120	138	413	638	419	2,3-dihydroxybenzoate-AMP ligase
oases_511320	1.56625	0.0139163	2.10027	71.9891	4.96268e-05	47	103	78	165	224	242	mediator-associated protein 2
oases_512284	1.8595	0.0139163	1.04911	71.9505	4.97158e-05	21	43	28	75	122	120	NA
oases_545934	5.80546	0.0139163	0.836623	74.1731	5.05777e-05	1	2	3	37	153	160	Morus notabilis transcription factor BOA (LOC21407993)
oases_58598	-3.8849	0.0139163	2.71503	74.138	5.06565e-05	478	423	288	35	24	21	protein MET1, chloroplastic
trinity_312741	1.46208	0.0139163	3.59967	71.5704	5.06039e-05	155	293	231	476	789	517	xyloglucan endotransglucosylase/hydrolase 2
trinity_64661	-1.64072	0.0139163	3.41737	72.0461	4.94955e-05	469	690	500	170	188	151	consensus disorder prediction;Weak chloroplast movement under blue light
trinity_85527	-1.49953	0.0139163	1.80084	71.6707	5.03675e-05	142	213	169	53	70	55	Domain of unknown function (DUF1995);consensus disorder prediction
rnaspades_29660	-2.82489	0.0139218	-0.171108	71.3406	5.11505e-05	39	59	53	8	8	4	Morus notabilis protein DETOXIFICATION 27
trinity_189447	-2.2196	0.0139218	0.0324902	71.3402	5.11515e-05	41	67	58	8	16	10	NA
oases_163899	-2.21805	0.01399	0.4053	71.0391	5.18795e-05	42	92	88	13	14	17	FTH1; ferritin heavy chain [EC:1.16.3.2]
oases_252323	-1.22532	0.01399	2.96685	71.0073	5.19571e-05	261	504	386	130	184	150	Serine/Threonine protein kinase
oases_490434	2.091	0.01399	0.449201	71.0434	5.1869e-05	11	27	15	62	87	63	Morus notabilis cytochrome P450 87A3
rnaspades_74938	-1.51945	0.01399	2.49172	71.0821	5.17748e-05	191	395	293	72	128	90	pectate lyase
trinity_366542	-2.44676	0.01399	0.284068	71.0235	5.19176e-05	56	85	62	14	11	10	NA
oases_517633	2.53462	0.0140042	1.64812	70.9404	5.21208e-05	16	34	46	165	218	140	isoflavone 3'-hydroxylase
oases_406983	1.86671	0.014036	1.97447	70.8469	5.23508e-05	39	62	73	193	192	213	NA
oases_203203	2.42277	0.0140361	0.962448	70.5807	5.3013e-05	16	26	20	118	85	107	LEAF RUST 10 DISEASE-RESISTANCE LOCUS RECEPTOR-LIKE PROTEIN KINASE-like 2.5
oases_353122	-2.45706	0.0140361	2.6585	71.0328	5.26976e-05	330	368	369	71	50	66	glycine dehydrogenase (decarboxylating), mitochondrial
oases_41595	2.60778	0.0140361	1.23123	70.5907	5.29879e-05	15	22	30	98	118	175	purine permease 3
oases_719359	-2.29066	0.0140361	0.97086	70.7531	5.25831e-05	72	161	105	12	29	24	putative clathrin assembly protein At5g57200
oases_88206	-1.34621	0.0140361	4.42664	70.5782	5.30193e-05	747	1459	1057	328	481	402	NA
trinity_15899	-2.12114	0.0140361	0.597846	70.6512	5.28367e-05	57	111	82	20	16	17	ATP-dependent protease La (LON)
oases_322552	2.54374	0.0141825	2.03929	70.3262	5.36848e-05	17	69	45	184	238	268	Phaseolus vulgaris hypothetical protein (PHAVU_008G1837001g)
oases_107473	-1.60163	0.0142026	2.67562	70.188	5.40093e-05	250	460	293	90	136	88	Flavin containing amine oxidoreductase
oases_165123	-2.29302	0.0142026	1.63322	70.2268	5.39098e-05	149	203	167	26	29	47	Protein phosphatase 2C;PPM-type phosphatase
oases_233171	-1.24082	0.0142026	3.30317	70.1532	5.4099e-05	370	606	462	158	228	197	NA
oases_146106	-3.37189	0.0142724	2.35426	72.5157	5.44781e-05	246	344	360	41	17	27	NA
oases_364728	-2.97339	0.0142736	-0.43345	69.9176	5.47093e-05	40	44	39	5	5	5	Morus notabilis chlorophyll a-b binding protein 3, chloroplastic
oases_632830	-1.64425	0.0142736	3.6887	69.9569	5.46068e-05	572	729	683	150	244	231	NA
oases_102697	-1.8579	0.0142953	4.54102	69.6818	5.53293e-05	696	1796	1459	323	371	298	NA
oases_169135	2.3846	0.0142953	2.48013	69.7281	5.5207e-05	52	81	51	176	372	392	NA
oases_230179	-2.549	0.0142953	1.56836	69.6703	5.53596e-05	122	243	162	20	47	19	Serine carboxypeptidase
oases_531828	2.71846	0.0142953	2.36257	70.9045	5.50875e-05	21	67	58	317	345	209	isoflavone 3'-hydroxylase
trinity_149971	-1.99639	0.0142953	0.983352	69.7325	5.51952e-05	77	142	104	28	23	24	NA
oases_441587	2.90728	0.0143069	1.55632	70.0093	5.56776e-05	13	30	29	90	191	235	Morus notabilis protein EARLY FLOWERING 4
oases_554048	5.24404	0.0143069	5.14718	71.9959	5.57801e-05	44	54	89	3177	989	2291	senescence-specific cysteine protease SAG39
rnaspades_44046	1.39205	0.0143069	3.43889	69.5329	5.57252e-05	156	250	214	395	684	496	NA
rnaspades_82906	-1.77271	0.0143069	2.01258	69.4213	5.60246e-05	177	282	180	59	59	59	consensus disorder prediction
trinity_17261	2.04188	0.0143069	0.470862	69.4092	5.6057e-05	14	22	18	59	67	86	Ribosomal_L25_TL5_CTC;Ribosomal protein TL5, C-terminal domain
trinity_270808	1.61269	0.0143069	1.9227	69.3845	5.61237e-05	54	79	57	156	195	208	WRKY transcription factor
trinity_393418	2.44527	0.0143069	4.88284	69.3565	5.61993e-05	227	434	305	1444	1212	2214	NADP-dependent malic enzyme
oases_724366	1.68732	0.0143602	1.20104	69.2371	5.65228e-05	32	42	35	101	129	110	NA
trinity_75054	-3.62545	0.0143835	1.21325	70.8732	5.67285e-05	53	247	168	12	12	9	K channel
oases_532771	4.69633	0.0144107	-0.451884	69.0808	5.69503e-05	0	3	2	31	39	60	NA
oases_146123	-3.12697	0.0144495	2.44964	71.3854	5.72184e-05	248	397	365	52	25	29	NA
oases_107474	-1.48863	0.0144501	2.72387	68.915	5.74081e-05	271	441	293	108	123	109	NA
oases_254977	-1.47539	0.0144501	1.48358	68.8405	5.76153e-05	107	167	145	38	60	47	NA
oases_392177	3.88193	0.0144501	3.03307	71.2817	5.76349e-05	34	33	37	671	302	470	Morus notabilis gibberellin receptor GID1B
oases_639631	-2.1396	0.0144501	3.17258	68.8175	5.76793e-05	455	563	464	116	131	80	Morus notabilis stem-specific protein TSJT1
oases_117701	-1.67665	0.0144681	2.92825	68.7372	5.79042e-05	336	436	404	122	126	106	STKc_MAK_like;Serine/Threonine protein kinases
oases_549906	5.03645	0.0144681	0.463185	70.756	5.81914e-05	0	4	4	47	86	126	EDHN_2054543 putative LOV domain-containing protein
oases_60107	1.89562	0.0144681	2.58647	68.6284	5.82105e-05	74	120	68	233	421	293	NA
oases_95190	2.03536	0.0144681	1.86257	68.6438	5.8167e-05	43	52	48	124	252	207	protein DA1 (LOC21404090),
trinity_398678	2.13053	0.0145056	0.619629	68.5345	5.84765e-05	14	20	23	77	73	87	toll/interleukin-1 receptor-like protein
oases_481156	2.49579	0.0145579	3.02542	69.2281	5.88028e-05	42	110	111	456	367	517	Morus notabilis geraniol 8-hydroxylase
oases_210354	-2.69489	0.0145752	2.32956	69.1705	5.97891e-05	257	389	244	22	68	46	protein ECERIFERUM 26-like
oases_268880	-1.68319	0.0145752	1.56182	68.1523	5.95752e-05	116	191	154	37	63	38	Pectinesterase
oases_337521	-1.66732	0.0145752	0.699251	68.0364	5.99137e-05	60	106	84	22	25	27	NA
oases_393176	1.30889	0.0145752	3.0911	68.311	5.91158e-05	117	214	182	302	464	443	NA
oases_4919	-1.66722	0.0145752	3.15838	68.3394	5.90342e-05	282	538	610	115	164	145	coumaroyl ester 3'-hydroxylase
oases_588370	5.74178	0.0145752	1.66863	70.5832	5.95261e-05	8	1	2	139	180	290	no hit
rnaspades_7075	-1.88511	0.0145752	1.92541	68.0564	5.98551e-05	175	256	176	48	69	42	RRM_AtC3H46_like
trinity_165504	-3.7743	0.0145752	0.957227	69.5842	5.96489e-05	138	114	92	9	6	10	TPR repeat region circular profile.
trinity_345569	-8.4108	0.0145752	-0.555411	133.572	5.95094e-05	39	47	41	0	0	0	zinc finger protein CONSTANS-LIKE 2
oases_190576	-3.83202	0.0146017	1.21672	69.9684	6.03703e-05	169	124	118	12	9	8	bidirectional sugar transporter SWEET2a
oases_379151	-1.65267	0.0146017	1.8461	67.9215	6.02516e-05	157	219	176	47	74	50	NA
trinity_83600	3.27047	0.0146017	2.74716	70.3036	6.03055e-05	28	41	61	495	282	379	NA
oases_107472	-1.55132	0.0146167	2.66709	67.7193	6.08523e-05	269	413	290	83	140	99	Eukaryotic RNA Recognition Motif (RRM)
oases_222577	-3.19623	0.0146167	0.244022	67.6712	6.09964e-05	46	110	62	5	13	4	Cytochrome P450
oases_222866	1.92693	0.0146167	2.00316	67.5991	6.12128e-05	48	71	51	148	300	187	FR_SDR_e;NAD dependent epimerase/dehydratase family
oases_223530	-1.88046	0.0146167	3.32626	67.5896	6.12414e-05	367	729	569	138	187	99	HMGCR; hydroxymethylglutaryl-CoA reductase (NADPH) [EC:1.1.1.34]
oases_494772	-1.41533	0.0146167	2.42085	67.5887	6.12442e-05	221	311	261	75	113	101	NA
oases_8	-5.4417	0.0146167	0.0499914	68.7279	6.10703e-05	69	65	57	3	1	0	cryptochrome DASH, chloroplastic/mitochondrial
trinity_393419	2.66718	0.0146167	5.15356	67.6943	6.09269e-05	219	459	353	1756	1415	2834	NADP-dependent malic enzyme
oases_154418	-2.22893	0.0146194	1.8949	67.5082	6.14875e-05	146	283	210	34	67	29	Morus notabilis beta-galactosidase 3
oases_224603	-1.59092	0.0146194	1.7677	67.5395	6.13929e-05	109	237	191	43	59	64	Cyclin
oases_269564	-1.18511	0.0146387	3.00567	67.1156	6.26914e-05	276	483	404	142	191	152	Region of a membrane-bound protein predicted to be embedded in the membrane.
oases_306233	-4.14467	0.0146387	0.840346	69.0599	6.24244e-05	43	221	106	6	8	4	Morus notabilis potassium channel SKOR
oases_313522	-3.49615	0.0146387	1.97836	69.4747	6.26934e-05	245	226	236	25	12	24	protein phosphatase 2C 57
oases_39792	-1.93643	0.0146387	1.7333	67.3149	6.20767e-05	168	197	159	35	50	50	NA
oases_450697	-2.47195	0.0146387	4.27797	67.3475	6.27301e-05	1170	1168	905	200	190	189	Morus notabilis magnesium-protoporphyrin IX monomethyl ester [oxidative] cyclase, chloroplastic
oases_453589	-2.11428	0.0146387	0.0556838	67.3611	6.1935e-05	37	70	61	12	11	13	Morus notabilis ABC transporter I family member 20 (LOC21401837
oases_99667	1.76682	0.0146387	0.965036	67.439	6.16977e-05	18	43	31	79	103	110	NA
rnaspades_91647	2.48397	0.0146387	-0.259024	67.2413	6.23029e-05	8	8	8	37	54	41	no hit
trinity_302207	-3.80635	0.0146387	-0.248238	67.2798	6.21844e-05	51	56	41	5	3	2	FkbH domain containing protein
trinity_393416	2.55017	0.0146387	5.09469	67.1709	6.252e-05	221	467	374	1642	1398	2670	malate dehydrogenase (oxaloacetate-decarboxylating)(NADP+)
oases_109781	2.68632	0.0146996	3.03054	68.5141	6.37241e-05	31	106	102	316	631	479	chlorophyllase
oases_128955	3.60745	0.0146996	0.534289	67.0599	6.38078e-05	6	12	4	94	110	51	Ankyrin repeat region circular profile
oases_240290	-1.88311	0.0146996	3.3372	66.837	6.35641e-05	437	602	587	154	159	108	GDC-P;Glycine cleavage system P-protein
oases_512211	-2.05393	0.0146996	2.91394	66.7687	6.37806e-05	247	622	436	93	128	68	Morus notabilis desumoylating isopeptidase 1
trinity_131466	-1.78348	0.0146996	2.71915	66.9749	6.31302e-05	232	507	343	81	87	122	NA
trinity_296083	-1.99123	0.0146996	1.56453	66.9074	6.33421e-05	115	200	171	44	41	29	Alkaline and neutral invertase
trinity_336279	-1.48015	0.0146996	1.71729	66.8158	6.36312e-05	114	201	185	44	73	54	Myb-type HTH
oases_179316	-6.66187	0.014701	2.78918	69.0249	6.40403e-05	676	275	280	3	3	7	polygalacturonase
trinity_171168	-2.01439	0.014701	4.18807	66.6848	6.40474e-05	760	1315	978	165	372	199	mannan endo-1,4-beta-mannosidase 7
oases_531955	-3.53436	0.014748	1.37486	68.4889	6.44541e-05	60	287	178	10	19	11	NA
trinity_360818	-3.47299	0.014748	0.692811	66.85	6.44862e-05	94	100	94	12	9	4	entatricopeptide (PPR) repeat
oases_247035	-2.38318	0.0147482	1.03605	66.496	6.46535e-05	64	158	138	18	31	15	transcription factor MYC2
oases_656261	1.98667	0.0147482	2.42034	66.475	6.47212e-05	54	108	64	173	366	320	NA
oases_125009	-4.23976	0.0147646	2.24969	68.7356	6.49262e-05	237	402	293	27	12	6	Region of a membrane-bound protein predicted to be embedded in the membrane; Region of a membrane-bound protein predicted to be outside the membrane, in the extracellular region.
oases_329580	-1.77074	0.0147646	2.49356	66.3713	6.50576e-05	260	327	291	81	77	90	NA
oases_569903	2.14165	0.0147646	3.03536	66.3088	6.52616e-05	69	108	137	453	371	470	Ziziphus jujuba probable E3 ubiquitin-protein ligase
trinity_272025	-3.02091	0.0147646	0.414758	66.329	6.51957e-05	66	88	79	11	5	11	RNA polymerase sigma factor sigE, chloroplastic/mitochondrial
oases_284357	-2.10188	0.0148082	0.386636	66.2011	6.56147e-05	45	98	73	13	22	12	Raffinose synthase or seed imbibition protein Sip1
oases_306232	-4.61514	0.0148082	0.729517	68.4067	6.56896e-05	37	198	111	5	5	2	potassium channel SKOR
oases_169129	2.17918	0.0148303	2.81055	65.9168	6.65589e-05	71	104	85	219	433	501	Region of a membrane-bound protein predicted to be outside the membrane, in the extracellular region.;Region of a membrane-bound protein predicted to be embedded in the membrane
oases_172502	-2.45407	0.0148303	3.89178	66.2539	6.74101e-05	404	1369	997	98	198	166	NA
oases_178306	-1.97926	0.0148303	1.1003	65.0148	6.9671e-05	95	138	111	21	41	23	NA
oases_183376	2.50883	0.0148303	-0.194273	66.0323	6.61733e-05	8	10	7	32	59	49	Domain of unknown function (DUF702)
oases_187716	-1.96278	0.0148303	3.13498	65.1698	6.91233e-05	379	647	426	134	123	91	Raffinose synthase or seed imbibition protein Sip1
oases_223701	-1.94061	0.0148303	3.07912	65.0893	6.9407e-05	415	500	434	124	120	96	NA
oases_234854	1.44317	0.0148303	1.42293	65.709	6.72597e-05	38	61	48	118	138	124	NA
oases_274365	-1.82271	0.0148303	2.18279	65.0856	6.942e-05	137	363	259	46	86	67	Calponin homology (CH)
oases_297060	-1.86384	0.0148303	2.38009	65.4454	6.81626e-05	235	368	234	78	70	69	SPS; all-trans-nonaprenyl-diphosphate synthase
oases_329217	-1.61961	0.0148303	4.8736	65.8604	6.67482e-05	952	2031	1736	444	577	407	NA
oases_329770	1.37792	0.0148303	1.7674	65.3173	6.86071e-05	50	76	67	131	197	156	Protein fluG
oases_349870	1.65712	0.0148303	1.98825	65.2623	6.87991e-05	44	73	80	160	261	176	NA
oases_393177	1.27093	0.0148303	3.04149	65.6362	6.75077e-05	113	229	167	300	477	384	NA
oases_393178	1.31481	0.0148303	2.95993	65.3017	6.86613e-05	122	197	142	285	426	392	NA
oases_405598	1.46745	0.0148303	2.41585	65.2924	6.86939e-05	67	132	98	193	276	306	NA
oases_406622	-3.32368	0.0148303	-0.440584	65.3149	6.86152e-05	40	47	39	4	6	2	glycerophosphodiester phosphodiesterase GDPD1, chloroplastic
oases_433219	1.23009	0.0148303	2.15072	65.7619	6.70805e-05	66	116	93	170	242	202	NA
oases_450711	-2.4664	0.0148303	4.44659	65.686	6.79363e-05	1351	1278	993	206	228	224	Morus notabilis magnesium-protoporphyrin IX monomethyl ester [oxidative] cyclase, chloroplastic
oases_450712	-2.41063	0.0148303	4.15719	66.1124	6.66466e-05	1071	1075	817	183	180	190	Morus notabilis magnesium-protoporphyrin IX monomethyl ester [oxidative] cyclase, chloroplastic
oases_515917	2.83409	0.0148303	0.348372	65.8444	6.68021e-05	9	14	8	62	55	93	Ubiquitin-fold modifier-conjugating enzyme
oases_532353	1.45352	0.0148303	2.64344	65.7707	6.70506e-05	90	123	128	257	376	274	NA
oases_532412	3.20365	0.0148303	1.60275	66.8056	6.93368e-05	6	32	26	158	155	218	Cicer arietinum peroxisome biogenesis protein 19-2-like
oases_533134	1.49427	0.0148303	3.72495	65.7019	6.72839e-05	170	307	249	507	895	560	NA
oases_549890	3.31114	0.0148303	3.74284	67.861	6.77011e-05	29	132	111	767	665	939	Morus nigra isolate XVJB_2055592 putative LOV domain-containing protein mRNA
oases_630278	-1.78153	0.0148303	1.51969	65.3421	6.85208e-05	120	216	121	39	44	42	CAD
oases_642317	1.36886	0.0148303	2.40621	65.0369	6.95926e-05	69	141	101	209	259	283	Plastid transcriptionally active protein
oases_78074	1.95168	0.0148303	1.41939	65.8737	6.67034e-05	19	59	39	118	147	149	NA
oases_91763	3.4866	0.0148303	2.33141	67.323	6.9484e-05	7	50	34	304	337	263	Morus notabilis dnaJ homolog subfamily B member 6
oases_97022	-1.36874	0.0148303	2.68588	65.4783	6.80492e-05	234	433	302	114	133	105	NA
rnaspades_150745	-1.94035	0.0148303	2.7888	65.4071	6.82951e-05	290	483	362	94	73	109	NA
rnaspades_48491	-2.78282	0.0148303	0.0794417	65.1385	6.92333e-05	59	68	50	8	11	6	Morus notabilis uncharacterized
trinity_18393	1.86981	0.0148303	1.71475	65.6572	6.7436e-05	44	47	49	133	212	163	B-box zinc finger;CCT motif;CCT domain
trinity_194397	-6.97645	0.0148303	3.76094	67.7099	6.81959e-05	1340	539	536	7	12	2	polygalacturonase
oases_256985	-1.39245	0.0148311	2.23427	64.9541	6.98869e-05	185	311	207	69	100	87	Stress-induced protein Di19, C-terminal
oases_339935	-3.67996	0.0148311	5.34205	67.1968	6.99105e-05	2220	3257	2262	110	377	124	Morus notabilis protein Ycf2 (LOC21408203
rnaspades_46023	-2.18004	0.0148423	0.782524	64.867	7.01985e-05	81	112	87	22	22	15	Morus notabilis RNA polymerase sigma factor sigE, chloroplastic/mitochondrial
trinity_208773	-2.69545	0.0148423	3.13308	66.6523	7.01409e-05	257	620	751	47	92	96	pectate lyase
trinity_261767	-2.34399	0.0148632	-0.371425	64.8067	7.04153e-05	32	48	44	7	7	9	protochlorophyllide-dependent translocon component 52, chloroplastic
oases_60120	2.00122	0.014873	1.19925	64.7611	7.05798e-05	25	46	23	105	149	104	NA
oases_107506	-1.5314	0.0148899	2.74538	64.6411	7.10147e-05	265	488	287	88	143	112	S-adenosyl-L-methionine-dependent methyltransferase
oases_287562	-1.85236	0.0148899	1.58527	64.6773	7.08831e-05	104	212	174	27	48	53	NA
oases_84265	-2.44983	0.0148899	2.39524	65.0812	7.09834e-05	165	476	321	40	84	39	Morus notabilis expansin-A8
oases_395260	-1.47111	0.0149112	2.74349	64.5808	7.12345e-05	268	422	324	94	158	102	NA
oases_393166	1.22329	0.0149711	2.61752	64.435	7.17699e-05	87	175	125	230	331	290	NA
oases_510562	1.57933	0.0149711	1.20094	64.4205	7.18233e-05	25	50	44	105	114	113	NA
trinity_244115	-2.41639	0.0149711	0.679198	64.406	7.18768e-05	62	138	78	10	25	14	D-mannose binding lectin
oases_367435	-1.81866	0.014988	2.10671	64.352	7.20771e-05	216	254	199	54	74	59	NA
oases_672937	-2.15817	0.0149969	1.66004	64.3084	7.2239e-05	142	170	205	42	37	32	Morus notabilis phosphopantothenoylcysteine decarboxylase subunit VHS3
oases_130103	-2.57793	0.0150479	2.07608	64.6473	7.27792e-05	215	302	214	49	29	37	WD-40 repeat signature
oases_232848	2.37587	0.0150479	3.83071	64.5182	7.31296e-05	90	228	177	481	1254	708	NA
oases_538734	-3.63528	0.0150479	1.12333	65.7335	7.32643e-05	47	189	197	8	11	12	Morus notabilis glycerophosphodiester phosphodiesterase GDPD1, chloroplastic
oases_634390	-3.42183	0.0150479	4.59836	66.3365	7.29118e-05	1527	1574	1293	162	83	150	Morus notabilis chlorophyll a-b binding protein 8, chloroplastic
rnaspades_40307	-2.20392	0.0150479	0.658608	64.1507	7.28285e-05	74	82	98	13	20	21	no hit
trinity_116721	2.16502	0.0150479	2.87742	64.0794	7.30972e-05	63	91	122	421	342	398	RING-H2;Zinc finger RING-type profile
trinity_261119	-1.86181	0.0150479	1.17937	64.0204	7.33204e-05	90	122	145	28	31	35	Morus notabilis telomere repeat-binding protein 2
oases_128402	-1.72111	0.0150524	4.06206	63.9108	7.37375e-05	802	1000	789	246	293	228	Weak chloroplast movement under blue light;consensus disorder prediction
oases_172491	-1.93921	0.0150524	4.28605	63.8891	7.38202e-05	576	1474	1296	193	366	255	NA
oases_354749	3.22077	0.0150524	3.75965	66.0858	7.38173e-05	35	130	123	553	743	1135	Morus notabilis phosphomethylpyrimidine synthase, chloroplastic (
rnaspades_35867	2.94655	0.0150524	1.33245	64.4845	7.37218e-05	8	35	19	160	120	145
oases_532348	1.43253	0.0150864	2.74718	63.8144	7.41066e-05	100	164	111	277	409	286	probable protein disulfide-isomerase A6
oases_106880	-1.84609	0.0151036	3.56047	63.6535	7.47283e-05	482	728	695	177	138	182	consensus disorder prediction
oases_179301	-6.0091	0.0151036	2.04826	65.6276	7.55098e-05	380	169	192	6	4	2	polygalacturonase
oases_399183	-2.60925	0.0151036	4.08401	64.6404	7.54217e-05	981	1130	804	173	122	166	Morus notabilis protein PLASTID MOVEMENT IMPAIRED 1
oases_406624	-3.13259	0.0151036	-0.408629	63.7254	7.44496e-05	40	50	38	2	6	6	Morus notabilis glycerophosphodiester phosphodiesterase GDPD1, chloroplastic
oases_43062	-1.94349	0.0151036	2.20958	63.7296	7.44332e-05	231	286	219	46	65	77	NA
oases_532349	1.46999	0.0151036	2.63148	63.5109	7.52849e-05	74	139	131	262	387	254	protein disulfide-isomerase like 2-1-like
oases_557278	4.16844	0.0151036	0.687778	65.3529	7.50106e-05	2	6	9	46	108	145	NA
trinity_189296	-1.99188	0.0151036	1.81702	63.5572	7.51033e-05	187	209	161	38	55	46	Peptidase family S41
trinity_308510	1.23336	0.0151036	2.27909	63.4632	7.5472e-05	77	123	98	192	245	232	NA
trinity_393413	2.63581	0.0151036	5.14548	63.6439	7.5329e-05	217	434	390	1719	1399	2839	NADP-dependent malic enzyme
trinity_404841	-2.0774	0.0151036	1.1638	63.5729	7.50421e-05	118	127	110	25	32	26	Phosphoenolpyruvate hydrolase-like
oases_54150	-2.3738	0.0151153	1.50294	63.4084	7.56878e-05	117	222	152	32	20	35	NA
oases_18137	-1.39678	0.0151233	2.70292	63.3679	7.5848e-05	195	460	352	99	128	126	GSH_Peroxidase;Glutathione peroxidases
oases_47552	-2.59584	0.01514	-0.294148	63.2956	7.6135e-05	38	59	38	6	6	9	dxs; 1-deoxy-D-xylulose-5-phosphate synthase
oases_639630	-2.33228	0.01514	3.54284	63.8054	7.62924e-05	674	634	605	131	145	103	Morus notabilis stem-specific protein TSJT1
trinity_15895	-2.23379	0.01514	1.21375	63.2784	7.62036e-05	96	145	146	32	24	21	ATP-dependent protease La (LON) substrate-binding domain
trinity_244116	-2.24107	0.0151511	0.766598	63.212	7.64685e-05	58	149	86	17	26	14	D-mannose binding lectin
trinity_258833	-2.63568	0.0151641	0.679888	63.1656	7.66544e-05	94	100	73	15	14	13	Protein of unknown function, DUF393
oases_119918	-2.58049	0.0151853	1.01218	63.0194	7.72435e-05	77	152	126	24	13	17	ATP-dependent protease La (LON) substrate-binding domain
oases_146128	-3.07136	0.0151853	1.64147	64.5643	7.69751e-05	142	211	214	22	11	30	uncharacterized
oases_545361	6.34672	0.0151853	2.15349	65.2317	7.70123e-05	1	5	5	397	99	319	dormancy-associated protein 4/auxin repressed protein
oases_97025	-1.35846	0.0151853	2.7337	63.0353	7.71793e-05	252	454	291	114	133	119	NA
rnaspades_107099	5.56648	0.0152652	1.38145	65.0355	7.77712e-05	1	8	2	64	167	277	uncharacterized
trinity_381260	-2.19263	0.0152888	1.36552	62.8307	7.80129e-05	88	227	132	34	28	26	DNA photolyase
oases_112215	-1.87244	0.0153163	1.31374	62.7501	7.83448e-05	96	196	113	28	33	42	D-mannose binding lectin
rnaspades_115264	-2.3799	0.0153163	1.93624	62.7376	7.8396e-05	173	245	234	41	27	50	Morus notabilis B-box zinc finger protein 24
oases_533138	1.50009	0.0153277	3.05349	62.669	7.868e-05	100	194	162	296	564	374	NA
trinity_307256	-2.60267	0.0153277	0.896384	62.6647	7.8698e-05	97	121	98	9	18	24	D-mannose binding lectin
oases_413784	-3.39576	0.0153849	2.16186	64.6944	7.91134e-05	253	283	278	20	14	41	uncharacterized
oases_190608	1.49722	0.0154226	2.62707	62.4311	7.96746e-05	71	166	107	276	295	321	SPFH domain / Band 7 family;SPFH_like_u4
oases_395020	-1.65574	0.0154226	2.25243	62.4551	7.95738e-05	161	327	272	57	108	64	NA
trinity_222600	-1.9013	0.0154226	0.785147	62.4521	7.95861e-05	75	119	79	24	23	22	D-mannose binding lectin
oases_338217	2.11024	0.015426	0.908667	62.398	7.98144e-05	14	34	25	61	128	111	Morus notabilis adenine DNA glycosylase
oases_373712	-3.31994	0.0154734	-0.15936	62.2246	8.0551e-05	49	69	39	2	6	7	Morus notabilis 17.5 kDa class I heat shock protein
oases_463332	-3.23816	0.0154734	1.45708	63.8611	8.03777e-05	89	244	195	12	31	9	Morus notabilis auxin-induced protein 15A
oases_645461	-1.84917	0.0154734	0.935368	62.2967	8.02438e-05	83	128	90	27	25	27	pheophytinase, chloroplastic
oases_95184	1.84039	0.0154734	1.76544	62.2334	8.05137e-05	39	57	55	111	239	181	NA
oases_265568	-2.31387	0.0154778	0.432293	62.1619	8.08196e-05	40	112	81	9	17	17	GT8_Glycogenin;Glycosyl transferase family 8
oases_645460	-1.98665	0.0154778	0.902527	62.1784	8.0749e-05	86	133	81	17	29	27	NA
oases_138302	-1.91196	0.0155195	3.89267	62.0827	8.11603e-05	642	969	809	212	162	230	NA
trinity_336281	-1.45099	0.0155286	4.08032	62.0431	8.13315e-05	667	896	974	237	347	319	Myb-type HTH
oases_179304	-7.49228	0.0155345	2.30329	64.0795	8.16088e-05	476	188	220	3	2	0	Glycosyl hydrolases family 28
oases_538723	-3.39863	0.0155345	1.32456	63.7032	8.15375e-05	57	212	223	9	16	17	Morus notabilis glycerophosphodiester phosphodiesterase GDPD1, chloroplastic
oases_445909	-1.68798	0.015555	4.14947	61.9261	8.18398e-05	521	1397	1022	208	325	307	NA
oases_634175	-4.57011	0.0155578	1.40415	63.9907	8.19778e-05	177	202	121	4	15	2	jasmonic acid carboxyl methyltransferase
oases_589420	7.37842	0.0155598	0.963968	63.9443	8.21709e-05	0	1	1	52	271	74	WUSCHEL-related homeobox 1
rnaspades_38260	1.75821	0.0155598	0.213532	61.8178	8.23137e-05	11	22	20	48	66	56	NA
rnaspades_91801	-1.61154	0.0155598	1.51158	61.8076	8.23588e-05	87	197	167	34	57	47	D-mannose binding lectin
oases_322203	-1.3511	0.0155954	3.12303	61.7367	8.26711e-05	324	488	478	121	184	183	NA
oases_329582	-1.92844	0.0156214	1.04262	61.6776	8.29328e-05	93	116	115	25	25	32	NA
oases_123057	-1.58549	0.0156471	4.37269	61.497	8.37389e-05	714	1297	1258	286	465	287	Serine hydroxymethyltransferase [glyA]
oases_266692	-1.5378	0.0156471	2.09429	61.5221	8.36262e-05	187	263	194	57	78	80	Adenylate kinase [adk].
oases_39801	-2.12008	0.0156471	1.57667	61.543	8.35326e-05	160	169	148	33	46	30	GTPase LSG1-2
oases_531247	2.2766	0.0156471	1.77902	61.4525	8.39388e-05	30	47	43	115	299	160	protein SRG1
oases_532418	3.17406	0.0156471	1.42573	62.9839	8.3912e-05	5	25	27	137	146	186	Cicer arietinum peroxisome biogenesis protein 19-2-like
trinity_59559	-1.67741	0.0156471	1.78812	61.5011	8.37204e-05	129	258	162	36	69	58	putative histone H2B-like
trinity_62486	-2.39722	0.0156471	1.54461	61.5067	8.36953e-05	116	236	159	18	51	24	Auxin responsive protein
oases_403217	2.07912	0.0157038	2.11149	61.354	8.43841e-05	30	72	73	217	198	262	Morus notabilis nuclear transcription factor Y subunit A-7
oases_512213	-1.95731	0.0157038	2.22441	61.3029	8.46164e-05	189	347	237	62	84	42	NA
rnaspades_61830	-1.94196	0.0157038	1.22156	61.3061	8.46016e-05	91	171	119	21	47	27	threonine dehydratase
oases_405576	1.51242	0.0157112	2.24251	61.2667	8.4781e-05	55	108	94	168	249	276	NA
oases_516454	1.38653	0.015718	2.70308	61.2314	8.49424e-05	96	143	131	304	307	307	NA
oases_382523	1.44216	0.0157727	1.19184	61.1105	8.54974e-05	27	55	45	88	121	116	Isopenicillin N synthase-like
oases_413794	-2.28795	0.0157727	0.952041	61.0502	8.57764e-05	95	95	124	21	24	18	no hit
oases_553828	-1.74393	0.0157727	0.307375	61.1036	8.55294e-05	47	72	70	14	22	18	NA
trinity_119156	-2.72869	0.0157727	0.0232396	61.0312	8.58641e-05	57	58	53	6	12	7	cyclin-dependent protein kinase inhibitor SMR4
trinity_393415	2.44459	0.0157727	4.91306	61.0411	8.58185e-05	224	437	328	1391	1207	2386	D-mannose binding lectin
oases_178303	-1.74213	0.0157739	0.433316	61.0028	8.59958e-05	53	95	61	16	22	21	D-mannose binding lectin
oases_217453	1.18067	0.0157743	3.30354	60.8701	8.66152e-05	135	274	230	374	515	470	octanoyltransferase
oases_219673	-1.54955	0.0157743	1.35406	60.8683	8.6624e-05	97	155	136	43	43	39	Myb-type HTH
oases_333279	2.92901	0.0157743	4.51404	62.6695	8.64356e-05	100	263	211	1205	860	1859	Morus notabilis NADP-dependent malic enzyme
oases_404433	-2.4384	0.0157743	1.34832	60.873	8.66018e-05	133	158	135	30	29	17	Morus notabilis RNA polymerase sigma factor sigE, chloroplastic/mitochondrial
trinity_189281	-1.42558	0.0157743	2.17882	60.8769	8.65833e-05	178	273	225	57	100	87	D-mannose binding lectin
oases_333276	2.79416	0.0158079	5.63391	61.0569	8.69338e-05	240	602	511	2448	1992	4043	NADP-dependent malic enzyme
oases_190367	-1.30202	0.0160249	1.7299	60.5247	8.82541e-05	115	219	156	52	69	66	consensus disorder prediction
oases_431430	-1.7746	0.0160777	2.99901	60.4378	8.86728e-05	366	453	431	98	109	148	NA
trinity_249905	-4.37916	0.0161178	0.698692	62.3863	8.90217e-05	33	165	135	3	8	3	Glycerophosphoryl diester phosphodiesterase
oases_328066	2.3214	0.0161425	0.314259	60.1579	9.00377e-05	10	15	16	44	67	87	Morus notabilis ALBINO3-like protein 1, chloroplastic
oases_338203	2.14183	0.0161425	1.07451	60.1732	8.99628e-05	20	34	25	66	162	113	Morus notabilis adenine DNA glycosylase
oases_475011	2.25993	0.0161425	0.995275	60.1545	9.00549e-05	17	29	24	121	84	106	Morus notabilis E3 ubiquitin-protein ligase KEG
oases_508737	1.51645	0.0161425	2.69678	60.2056	8.98033e-05	77	147	128	261	297	385	NA
oases_550970	4.22073	0.0161425	2.36591	62.2146	8.98206e-05	23	15	13	232	215	505	Morus notabilis glutathione transferase GST 23
trinity_234493	2.96449	0.0161425	1.21587	60.7585	8.98977e-05	13	25	16	68	138	200	B-box zinc finger
trinity_347196	-2.20927	0.0161425	2.14915	60.292	8.93805e-05	114	339	333	41	59	55	D-mannose binding lectin
oases_441590	3.70219	0.016156	1.51403	62.1213	9.02584e-05	3	26	15	100	214	215	Morus notabilis protein EARLY FLOWERING 4
rnaspades_23664	3.66802	0.0162191	2.32146	62.0195	9.07397e-05	32	19	19	176	334	413	Morus notabilis sulfate transporter 3.1
oases_107247	-2.32808	0.0162484	1.26396	59.9574	9.10324e-05	101	186	125	17	43	19	S-adenosyl-L-methionine-dependent methyltransferase
oases_305566	-1.55895	0.0162506	3.26046	59.9291	9.11737e-05	368	697	437	125	223	139	NA
oases_687633	6.73677	0.0162726	1.70378	61.8753	9.14264e-05	0	4	2	171	83	363	monothiol glutaredoxin-S2
oases_241103	-2.0672	0.0162801	1.94247	59.8217	9.17133e-05	205	235	176	33	62	52	beta-glucosidase
rnaspades_52051	-2.18387	0.0162801	2.83564	60.0256	9.17271e-05	369	420	381	93	68	87	Morus notabilis protochlorophyllide-dependent translocon component
oases_84315	-2.53766	0.0163226	2.28827	60.712	9.22253e-05	129	494	296	39	65	38	Morus notabilis mini-chromosome maintenance complex-binding protein
rnaspades_39654	-2.54231	0.0163226	2.53417	60.9655	9.21319e-05	210	508	338	54	83	31	cytochrome P450 family 90 subfamily A polypeptide 1 [EC:1.14.-.-]
rnaspades_73250	-2.12477	0.0163667	0.0558131	59.6461	9.26045e-05	32	71	67	10	12	14	Serine/Threonine protein kinase
rnaspades_23010	-1.68577	0.0163681	1.89666	59.6192	9.2742e-05	146	223	212	51	79	44	NA
oases_240268	-2.37936	0.0163775	1.09948	59.5075	9.33153e-05	71	186	121	26	17	22	Retrovirus-related Pol polyprotein from transposon TNT 1-94
oases_367450	-1.90657	0.0163775	1.77393	59.5823	9.29307e-05	176	205	155	36	59	47	NA
oases_437218	4.24682	0.0163775	3.94985	61.4894	9.32984e-05	21	84	65	619	607	1667	protein EARLY RESPONSIVE TO DEHYDRATION 15
oases_645474	-1.92698	0.0163775	0.948101	59.5438	9.31285e-05	85	135	88	21	24	32	NA
oases_655363	3.42853	0.0163814	1.27986	61.1981	9.34676e-05	9	15	18	136	83	203	NFU1 iron-sulfur cluster protein
oases_306249	-3.85253	0.0164185	2.18031	61.381	9.38328e-05	115	510	317	9	35	15	potassium channel SKOR
oases_639627	-2.1498	0.0164185	3.67066	59.5386	9.394e-05	672	779	633	169	175	114	stem-specific protein TSJT1
oases_361017	1.76107	0.0164431	1.52578	59.2352	9.47329e-05	33	53	48	121	205	113	NA
oases_455318	-1.80747	0.0164431	1.71581	59.2383	9.47165e-05	104	248	188	47	59	36	NA
oases_539061	1.48111	0.0164431	3.92399	59.2533	9.46378e-05	221	292	305	560	962	722	NA
oases_646689	2.64869	0.0164431	1.37162	59.4275	9.46881e-05	17	30	26	188	126	107	ethylene-responsive transcription factor RAP2-3
rnaspades_152336	-1.39603	0.0164431	2.47114	59.2647	9.45778e-05	212	349	269	72	134	99	NA
oases_146122	-2.99896	0.0164859	1.67111	60.5701	9.54477e-05	136	256	194	33	22	12	chromosome 1 mitochondrion, complete sequence
oases_159928	-1.90923	0.0164859	2.14225	59.0746	9.55816e-05	187	325	209	48	91	46	ubtilisin serine protease family (S8)
oases_199505	-1.51538	0.0164859	2.23804	59.023	9.58563e-05	159	347	232	82	81	74	Protein of unknown function (DUF1475)
oases_204840	2.91997	0.0164859	2.93507	60.8903	9.63025e-05	21	97	79	467	413	432	consensus disorder prediction;Protein GIGANTEA signature
oases_219678	-1.60952	0.0164859	1.85671	59.0024	9.59662e-05	150	216	188	61	63	49	telomere repeat-binding protein 3-like
oases_284345	-2.0674	0.0164859	0.371324	59.1078	9.54055e-05	53	92	64	16	20	11	Raffinose synthase
oases_357473	2.79732	0.0164859	1.54899	59.9818	9.5151e-05	21	34	20	90	172	244	NA
oases_499544	-2.60384	0.0164859	1.54231	59.1977	9.62596e-05	176	165	145	27	34	19	NA
oases_58570	-4.73369	0.0164859	1.63002	60.8978	9.62644e-05	231	194	146	13	4	4	protein MET1, chloroplastic
trinity_15000	-1.42534	0.0164859	1.94858	58.918	9.64185e-05	123	250	216	59	68	77	Zinc finger RING-type
trinity_75061	-3.65692	0.0164859	2.21218	60.885	9.63296e-05	117	528	311	15	39	14	potassium channel SKOR
trinity_157625	-3.25591	0.0165028	2.48982	60.8228	9.66487e-05	249	508	314	14	66	29	Glycosyl hydrolase family 9
trinity_317675	-3.09207	0.0165704	1.58391	60.305	9.71758e-05	156	217	167	29	12	18	Zinc finger B-box type profile
oases_107477	-1.40649	0.0165805	2.60431	58.7351	9.74079e-05	237	428	254	98	119	110	Mycolic acid cyclopropane synthetase;AdoMet_MTases;
oases_329208	-1.60046	0.0165805	5.2085	58.6944	9.76301e-05	1223	2612	2100	574	747	499	O-fucosyltransferase 39
oases_358852	-2.06878	0.0165805	0.368941	58.7047	9.75738e-05	61	91	54	13	17	17	transmembrane protein 136
oases_117693	-2.3535	0.016648	2.41321	59.0995	9.81592e-05	274	329	290	71	52	44	UDP-glucosyl transferase
oases_349879	2.17753	0.0167181	1.96492	58.4837	9.87897e-05	36	64	46	123	330	194	Morus notabilis zinc finger protein CONSTANS-LIKE 15
trinity_26960	1.83219	0.0167181	4.19935	58.4749	9.88382e-05	212	332	291	931	753	1104	auxin-responsive protein IAA26-like
oases_343993	-3.35763	0.0167402	2.93107	60.3532	9.91018e-05	208	700	613	53	56	23	tonoplast dicarboxylate transporter
oases_138300	-2.10954	0.0167781	4.11663	58.3158	9.97257e-05	809	1138	938	246	166	216	geranylgeranyl diphosphate reductase, chloroplastic
trinity_157619	-3.07679	0.0167781	2.31102	60.2522	9.96398e-05	229	447	253	18	65	24	Glycosyl hydrolase family 9
trinity_320215	-1.82257	0.0167781	4.83422	58.3615	9.94697e-05	786	2253	1818	341	468	442	Aldehyde dehydrogenase family
rnaspades_1479	-1.71752	0.016779	2.99163	58.2912	9.9864e-05	386	478	364	94	164	113	protein NLP4-like
trinity_96631	-1.73073	0.0168089	1.79985	58.2359	0.000100175	118	279	169	47	48	61	Revernase transcriptase-like;RNase H domain profile.
oases_146125	-3.22858	0.0168364	1.73327	60.0972	0.000100473	139	270	215	29	10	21	no hit
oases_515520	-1.15724	0.0168449	3.61322	58.1508	0.000100657	397	814	579	222	274	252	NA
trinity_211481	2.86073	0.016884	3.26858	59.9955	0.000101025	34	150	76	375	578	737	Morus notabilis phosphomethylpyrimidine synthase, chloroplastic
oases_154336	-1.51331	0.0169085	2.97802	57.9098	0.000102037	335	520	345	124	167	113	uncharacterized protein LOC106180507 isoform X1
oases_192474	-1.26391	0.0169085	3.1885	57.9286	0.000101929	322	630	403	138	216	180	protein PIN-LIKES 7
oases_306545	-2.20226	0.0169085	-0.140602	57.899	0.0001021	43	61	40	8	12	10	Morus notabilis thaumatin-like protein 1b
oases_333208	2.89113	0.0169085	2.16432	59.8099	0.000101532	26	51	34	204	170	392	Morus notabilis NADP-dependent malic enzyme
oases_333211	2.77152	0.0169085	4.91567	59.1028	0.000101344	143	384	310	1430	1219	2505	NADP-dependent malic enzyme
oases_59216	2.36661	0.0169085	-0.19746	57.8972	0.00010211	8	8	11	43	46	46	putative transcription factor Trihelix family
oases_637490	-4.73303	0.0169085	4.4959	59.8736	0.00010169	1896	1267	930	48	91	26	Morus notabilis auxin-binding protein ABP19a
oases_329471	1.7411	0.0169558	3.13345	57.7554	0.000102934	104	187	131	382	374	565	NA
oases_553737	3.78696	0.0169558	0.338498	58.3591	0.000102801	9	4	3	52	83	90	transcription factor bHLH93-like
trinity_149863	-2.50525	0.0169558	1.63425	57.9748	0.000102888	136	210	192	38	34	17	GDSL-like Lipase/Acylhydrolase
trinity_322732	-2.34537	0.0169558	0.960269	57.8167	0.000102577	94	163	73	16	27	19	transcription factor MYB
rnaspades_102961	2.81162	0.0169928	0.736728	57.694	0.000103294	5	18	20	75	84	121	Morus notabilis adagio protein 3
oases_545356	6.09547	0.0170028	1.11314	59.5493	0.00010349	1	1	4	173	54	168	dormancy-associated protein 4/auxin repressed protein
oases_512283	1.68746	0.0170242	2.87089	57.5993	0.000103852	113	136	99	288	453	370	NA
oases_523011	-1.9487	0.0170242	1.5468	57.5772	0.000103982	136	151	174	27	44	47	NA
oases_85208	-2.54143	0.0170242	1.97665	58.2402	0.000104083	132	310	270	24	65	27	Morus notabilis probable polygalacturonase
trinity_112394	4.39215	0.0170242	2.61115	59.4303	0.00010416	3	25	32	212	425	534	no hit
oases_271032	-2.43123	0.0170355	0.631674	57.5063	0.000104403	61	135	73	8	23	16	inorganic pyrophosphatase 1
trinity_272580	-2.19654	0.0170355	1.56681	57.49	0.0001045	121	254	133	26	53	26	Methyladenine glycosylase
oases_372447	-2.58666	0.01707	1.58242	57.7787	0.000104847	140	205	176	21	48	16	AMP-dependent synthetase and ligase family protein
oases_393174	1.14849	0.0170724	2.94252	57.4068	0.000104997	110	228	167	283	405	363	NA
oases_545179	1.64319	0.0171283	0.669462	57.3269	0.000105477	20	36	22	62	87	83	cyclin-dependent kinase inhibitor 3
trinity_17340	7.30078	0.0171343	1.41335	59.1458	0.000105786	2	0	1	93	371	79	cytochrome P450 78A7-like
trinity_83051	-2.47973	0.0171343	4.80378	57.6	0.000105766	1574	1834	1344	227	225	383	Lipase (class 3);Lipase_3
oases_219664	-1.60934	0.0171389	1.52369	57.2277	0.000106077	105	158	178	43	45	49	NA
oases_360724	3.60746	0.0171389	0.540013	58.1696	0.000106147	4	7	11	105	54	90	Morus notabilis LEAF RUST 10 DISEASE-RESISTANCE LOCUS RECEPTOR-LIKE PROTEIN KINASE-like 1.1
rnaspades_66441	2.67128	0.0171389	-0.000667489	57.1814	0.000106358	9	9	8	51	44	65	Morus notabilis flowering time control protein FCA
trinity_132440	1.39525	0.0171389	4.97735	57.1845	0.00010634	376	763	705	1331	1671	1523	NA
oases_200736	2.34707	0.0171905	2.86522	58.067	0.000106815	71	99	74	211	488	530	maternal effect embryo arrest
oases_76420	-1.17344	0.0172251	3.67342	57.0494	0.000107166	399	813	661	212	318	251	NA
oases_119838	-2.79818	0.017336	0.676447	56.877	0.000108233	59	144	87	8	23	8	LON peptidase N-terminal domain and RING finger protein 3
oases_419700	-2.85731	0.017336	1.67085	58.1742	0.000108014	180	192	180	28	34	13	light-harvesting complex-like protein OHP2, chloroplastic
rnaspades_21676	-2.52567	0.017336	2.29915	57.98	0.000108269	279	281	267	49	64	30	LON peptidase N-terminal domain and RING finger protein 3 isoform X1
oases_305579	-1.21042	0.0173496	3.01295	56.7916	0.000108767	272	538	377	151	182	146	NA
oases_354060	3.94823	0.0173496	2.00693	58.6628	0.000108621	7	18	26	101	299	362	Probable acylpyruvase FAHD1, mitochondrial
trinity_109985	-1.66989	0.0173496	1.4342	56.8038	0.000108691	121	177	117	37	52	37	BTB/POZ domain-containing protein DOT3
oases_359711	-1.60477	0.0173508	1.58394	56.7685	0.000108912	128	189	140	46	45	52	NA
oases_106413	1.38247	0.017433	3.27165	56.5992	0.000109981	133	234	192	389	431	552	probable WRKY transcription factor 7
oases_197664	-3.4225	0.017433	4.7635	58.4394	0.000109965	1366	2341	1478	101	296	82	Region of a membrane-bound protein predicted to be outside the membrane, in the extracellular region.;Signal peptide region;N-terminal region of a signal peptide.
oases_214879	-3.15312	0.017433	5.6086	58.0082	0.000109846	3140	3275	2273	214	559	241	clock-associated PAS protein ZTL
oases_329214	-1.56111	0.017433	5.21517	56.6056	0.000109941	1199	2670	2074	573	775	522	NA
oases_199155	-2.81033	0.0174363	0.263613	56.5524	0.000110279	65	68	69	7	7	14	Bacterial ring hydroxylating dioxygenases alpha-subunit signature.
trinity_271363	-2.44256	0.0174363	1.98384	57.0084	0.000110192	145	372	197	28	66	29	IQ calmodulin-binding motif
oases_328064	2.13337	0.0174425	2.6752	56.7114	0.000110595	36	104	115	298	364	362	Morus notabilis ALBINO3-like protein 1, chloroplastic
rnaspades_20338	4.6173	0.0174425	0.617177	58.3463	0.000110532	1	6	5	36	108	146
oases_721014	-2.41413	0.0174813	4.71011	56.7073	0.000111038	1596	1638	1119	232	371	226	Morus notabilis myosin-11
rnaspades_72609	-1.57574	0.0174813	1.24817	56.4215	0.000111119	70	161	141	32	47	37	Ndr family;consensus disorder prediction
oases_200961	-1.81215	0.0175044	1.1188	56.3027	0.000111887	98	134	106	30	39	24	NA
oases_359721	-1.75025	0.0175044	1.68233	56.2994	0.000111908	139	189	171	52	44	45	RFWD2; E3 ubiquitin-protein ligase RFWD2 [EC:2.3.2.27]
rnaspades_15938	-2.06116	0.0175044	-0.113081	56.2487	0.000112238	39	65	42	9	11	13	Morus notabilis prolycopene isomerase, chloroplastic
rnaspades_49261	-2.32525	0.0175044	2.05229	56.4879	0.000112201	223	243	219	51	35	46	Rieske [2Fe-2S] iron-sulfur domain profile.;Pheophorbide a oxygenase
rnaspades_49844	-1.65144	0.0175044	2.95722	56.2532	0.000112209	297	477	446	79	179	121	Serine hydroxymethyltransferase
trinity_317645	-3.26359	0.0175044	1.81202	58.1026	0.000112032	175	237	230	33	13	16	Zinc finger B-box type profile.;Hydrophobic region of a signal peptide.;BBOX;
trinity_3815	-1.38461	0.0175044	1.66518	56.3552	0.000111547	113	223	141	49	61	61	FAD binding domain of DNA photolyase
oases_123058	-1.65657	0.0175155	4.21343	56.1699	0.000112754	660	1113	1172	217	424	262	serine hydroxymethyltransferase 4
oases_233170	-1.1352	0.0175155	3.37961	56.1177	0.000113097	344	686	480	180	260	207	Cytochrome P450
oases_247432	-1.50532	0.0175155	1.30147	56.1771	0.000112707	105	145	116	33	47	45	NmrA-like family
oases_655476	1.3767	0.0175155	1.8652	56.1108	0.000113143	54	89	65	130	192	196	NA
rnaspades_58348	2.87111	0.0175155	0.152484	56.1456	0.000112913	7	8	11	57	45	80	protein PLANT CADMIUM RESISTANCE 2-like
trinity_284803	-1.76357	0.0175155	0.240459	56.2131	0.000112471	46	80	56	12	21	18	tyrosine phosphatase-like
oases_159364	-1.25096	0.0175395	3.34405	55.9823	0.000113994	331	655	523	194	221	175	NA
oases_179305	-6.75868	0.0175395	2.37736	57.8141	0.000113843	510	191	221	2	1	6	polygalacturonase
oases_306580	2.62228	0.0175395	0.358783	56.0148	0.000113778	6	13	17	57	60	92
oases_393162	1.33475	0.0175395	2.28173	56.0111	0.000113802	65	128	96	175	243	269	NA
oases_84296	-2.45236	0.0175395	2.15642	56.7478	0.000113968	122	418	283	35	68	34	Morus notabilis mini-chromosome maintenance complex-binding protein
oases_179303	-6.10511	0.0175561	2.24026	57.7295	0.00011438	459	168	207	5	6	2	polygalacturonase
oases_94406	-1.52156	0.0175561	2.2857	55.9296	0.000114345	201	349	198	66	100	83	NA
oases_60835	-2.82244	0.0176063	0.795629	55.8546	0.000114848	107	123	66	14	16	11	Morus notabilis long-chain-alcohol oxidase FAO1
oases_234835	1.48606	0.0176221	1.00195	55.8185	0.00011509	29	43	34	80	101	104	NA
oases_143088	-1.79956	0.0176285	1.53725	55.7319	0.000115675	122	209	131	46	40	38	NA
oases_320702	-1.88891	0.0176285	0.864198	55.6605	0.000116161	65	122	106	21	36	18	protein C2-DOMAIN ABA-RELATED 4-like
oases_329469	1.88771	0.0176285	3.02667	55.7119	0.000115811	70	182	121	354	362	541	NA
oases_554042	5.33069	0.0176285	5.71172	57.4407	0.000116242	38	83	150	4822	1435	3287	senescence-specific cysteine protease SAG39
oases_60833	-3.2199	0.0176285	0.827846	56.4503	0.000115895	95	131	92	17	9	6	Morus notabilis long-chain-alcohol oxidase FAO1
rnaspades_9407	2.12683	0.0176285	2.27312	55.7328	0.00011567	38	72	78	227	201	335	Region of a membrane-bound protein predicted to be embedded in the membrane; Region of a membrane-bound protein predicted to be outside the membrane, in the extracellular region.
trinity_18397	1.56366	0.0176285	1.29991	55.7743	0.000115388	26	54	49	99	157	105	B-box zinc finger
trinity_319189	-1.50515	0.0176285	2.23486	55.6472	0.000116251	210	251	237	68	99	75	NA
oases_143609	1.84172	0.0176387	3.99637	55.6169	0.000116458	173	301	254	617	720	1129	CTSF; cathepsin F [EC:3.4.22.41]
oases_159352	-1.3141	0.0176421	2.55579	55.5544	0.000116887	203	382	292	107	132	92	Myb-type HTH
oases_606818	4.53453	0.0176421	0.555575	57.3398	0.000116901	3	7	2	32	126	121	Morus notabilis heat stress transcription factor C-1
trinity_156889	1.2745	0.0176421	3.45127	55.5613	0.000116839	173	265	222	384	673	496	ATPase family associated with various cellular activities (AAA)
oases_325221	-1.68598	0.0176427	0.753025	55.5116	0.000117181	68	111	80	22	34	21	NA
oases_541711	2.03813	0.0176427	0.680111	55.511	0.000117185	13	35	17	73	106	70	no hit
oases_327994	5.20004	0.0176887	0.919915	57.2119	0.000117743	0	3	7	117	71	160	salicylic acid 3-hydroxylase, 2-oxoglutarate (2OG) and Fe(II)-dependent oxygenase superfamily protein (DMR6),
oases_547045	2.08462	0.0176887	2.83263	55.5726	0.000117911	72	122	88	412	274	420	pre-mRNA-splicing factor SLU7-like
oases_94704	-1.83707	0.0176887	1.37564	55.415	0.000117849	121	167	119	32	50	29	NA
oases_95186	2.00461	0.0176963	2.02086	55.3786	0.000118103	48	54	60	131	288	232	Morus notabilis protein DA1
oases_183995	1.59089	0.0177231	2.10942	55.3126	0.000118563	46	92	87	145	286	217	Hydrophobic region of a signal peptide.;C-terminal region of a signal peptide.;Signal peptide region;Region of a membrane-bound protein predicted to be outside the membrane, in the extracellular region.;N-terminal region of a signal peptide.
oases_279381	-1.33015	0.0177231	3.45804	55.3175	0.000118529	339	738	597	150	247	228	dof zinc finger protein DOF1.1-like
oases_299549	-1.30392	0.0177338	1.64134	55.2222	0.000119197	99	195	168	50	62	63	NA
oases_502552	-1.852	0.0177338	4.43611	55.2559	0.00011896	792	1651	1162	248	470	231	desumoylating isopeptidase 1
oases_512220	-1.90426	0.0177338	3.32328	55.2348	0.000119109	521	618	444	139	163	113	NA
trinity_190891	-1.73602	0.0177338	2.49819	55.2667	0.000118885	253	321	304	75	119	65	Region of a membrane-bound protein predicted to be embedded in the membrane.;Region of a membrane-bound protein predicted to be outside the membrane, in the extracellular region.;Region of a membrane-bound protein predicted to be outside the membrane, in the cytoplasm.;consensus disorder prediction
oases_725056	1.38196	0.0177868	1.70736	55.1422	0.000119763	49	71	64	149	166	143	NA
trinity_249916	-3.93349	0.0177868	0.832557	56.8994	0.000119836	41	170	147	4	13	4	Glycerophosphoryl diester phosphodiesterase
oases_286204	-1.82844	0.0177935	1.32041	55.1056	0.000120022	125	139	120	30	44	33	Pyridine nucleotide-disulphide oxidoreductase;
oases_199506	-1.70671	0.0178013	1.4884	55.0784	0.000120216	89	205	157	46	42	38	Region of a membrane-bound protein predicted to be embedded in the membrane.;Region of a membrane-bound protein predicted to be outside the membrane, in the cytoplasm.;Region of a membrane-bound protein predicted to be outside the membrane, in the extracellular region.
oases_501449	-2.37063	0.0178181	1.99077	55.344	0.000120643	183	293	206	54	31	37	uncharacterised
rnaspades_12438	2.10822	0.0178181	2.63417	55.1959	0.000120578	77	71	83	344	373	266	G-type lectin S-receptor-like serine/threonine-protein kinase At1g34300
trinity_259703	2.40678	0.0178181	0.650902	55.003	0.000120754	7	26	19	92	89	70	cellulose synthase-like
oases_490425	1.64027	0.0178295	0.682058	54.9725	0.000120973	22	34	22	66	94	74	NA
trinity_365831	-2.40347	0.0178443	1.6573	55.1033	0.000121214	166	236	133	18	47	35	Region of a membrane-bound protein predicted to be outside the membrane, in the extracellular region.;Region of a membrane-bound protein predicted to be embedded in the membrane.
oases_219659	-1.62098	0.0178608	1.59406	54.9037	0.000121468	121	199	146	50	43	49	NA
oases_240285	-1.83463	0.0178896	3.42551	54.8051	0.000122182	454	660	610	182	144	128	GDC-P;gcvP: glycine dehydrogenase;Glycine cleavage system P-protein
oases_305565	-1.34882	0.0178896	3.22532	54.767	0.000122459	351	631	421	145	231	150	NA
oases_315118	-2.9221	0.0178896	0.806015	54.92	0.0001228	92	113	99	19	11	8	Morus notabilis protein SUPPRESSOR OF QUENCHING 1, chloroplastic
rnaspades_41977	-3.33617	0.0178896	1.39015	56.6011	0.000121877	104	185	201	22	7	15	Morus notabilis B-box zinc finger protein 18
rnaspades_47161	-1.42703	0.0178896	1.6406	54.7289	0.000122737	119	216	134	51	59	54	NA
trinity_136677	-1.44988	0.0178896	4.00461	54.7433	0.000122632	552	1090	843	192	384	293	consensus disorder prediction;Targeting protein for Xklp2 (TPX2)
trinity_237643	-2.43883	0.0178896	4.98976	55.0279	0.000122196	1386	2620	1649	233	557	223	Region of a membrane-bound protein predicted to be embedded in the membrane.;Region of a membrane-bound protein predicted to be outside the membrane, in the extracellular region
trinity_87135	-1.68324	0.0178896	0.685854	54.723	0.000122781	61	99	87	16	32	26	pirin-like protein
trinity_53714	-4.27145	0.0179164	1.83553	56.4217	0.000123126	81	398	274	4	22	9	acid invertase, vacuolar-like
oases_393145	1.48512	0.0179395	1.39636	54.6188	0.000123546	33	63	47	88	151	143	NA
oases_396684	-3.9703	0.0179395	2.15977	56.3586	0.00012357	133	464	321	5	17	31	Morus notabilis transcription factor bHLH87
oases_277481	-3.15584	0.0179708	3.60272	56.3078	0.000123928	453	1094	801	46	157	50	Thaumatin family
oases_315141	-2.75915	0.0179804	0.675241	54.5389	0.000124137	88	110	75	15	17	7	protein SUPPRESSOR OF QUENCHING 1, chloroplastic isoform X1
oases_179293	-7.4489	0.0180706	2.26999	56.1706	0.000124903	475	198	189	4	1	0	Morus notabilis polygalacturonase At1g48100
oases_313514	-3.51476	0.0180871	2.28495	56.1345	0.000125161	285	304	300	25	11	39	protein phosphatase 2C 57
oases_306258	-3.74621	0.0180968	0.376685	55.3371	0.000125371	33	118	102	3	11	3	Morus notabilis potassium channel SKOR
oases_127038	-2.49082	0.0181044	3.10277	55.8332	0.000125711	306	689	560	59	149	56	pectate lyase
oases_641115	-4.25406	0.0181044	2.74815	56.0604	0.000125692	428	448	387	38	16	9	Morus notabilis protein PROTON GRADIENT REGULATION 5, chloroplastic
oases_187704	-1.83154	0.0181053	3.24435	54.2147	0.000126572	398	698	445	155	147	102	NA
oases_219661	-1.57416	0.0181053	1.49315	54.248	0.000126319	96	170	168	48	47	41	NA
oases_219682	-1.60912	0.0181053	2.01906	54.2801	0.000126076	172	257	193	66	58	69	consensus disorder prediction
oases_367434	-1.8195	0.0181053	1.84072	54.1636	0.000126961	182	227	148	43	59	53	NA
oases_425166	2.96017	0.0181053	3.40537	55.977	0.000126294	57	106	90	420	413	1012	uncharacterised
oases_538725	-3.54885	0.0181053	1.46329	55.9132	0.000126757	71	244	232	5	23	15	Morus notabilis glycerophosphodiester phosphodiesterase GDPD1, chloroplastic
trinity_213046	3.0388	0.0181053	0.0921245	54.2014	0.000126673	9	7	6	58	46	72	GDSL-like Lipase/Acylhydrolase
trinity_258829	-2.57971	0.0181053	0.0583562	54.1571	0.00012701	32	81	68	7	15	6	Region of a membrane-bound protein predicted to be outside the membrane, in the extracellular region.;Protein of unknown function, DUF393;Signal peptide region;
trinity_43495	1.27346	0.0181053	2.45971	54.2191	0.000126538	77	149	111	199	340	237	Subtilisin serine protease family (S8)
oases_349890	1.56341	0.0181356	1.62441	54.1105	0.000127367	39	72	50	125	207	123
oases_241105	-1.78974	0.0182078	1.99938	54.0071	0.000128163	205	225	184	46	71	60	Glycosyl hydrolase family 1
oases_361037	1.6289	0.0182078	2.91877	54.0099	0.000128141	110	139	125	294	533	319	NA
oases_282995	-1.96912	0.0182256	1.05187	53.9722	0.000128433	81	150	107	32	28	20	ABC transporternas family
oases_241113	-1.83845	0.0182333	1.35824	53.8972	0.000129015	127	139	129	27	47	36	Glycosyl hydrolase family 1
oases_375808	-7.83591	0.0182333	0.695621	55.5824	0.000129194	153	80	59	1	0	0	DWARF27, beta-carotene isomerase
oases_645476	-2.13424	0.0182333	0.875406	53.9388	0.000128691	89	114	93	13	24	29	Morus notabilis pheophytinase, chloroplastic
oases_81876	-3.23863	0.0182333	3.36311	55.5963	0.00012909	640	719	493	77	85	31	Morus notabilis aquaporin PIP2-2
trinity_138889	-2.31886	0.0182333	1.27349	53.8721	0.000129211	128	140	128	31	27	19	Trp-Asp (WD) repeats
oases_199163	-3.02278	0.0182664	1.80964	55.5294	0.00012959	242	170	181	27	23	24	chlorophyllide a oxygenase
oases_261200	-4.69761	0.018336	0.672582	55.4082	0.000130501	49	169	107	4	7	0	Domain of unknown function (DUF3357);Region of a membrane-bound protein predicted to be outside the membrane, in the extracellular region.
oases_315117	-2.21062	0.018336	0.566254	53.6782	0.000130736	76	92	70	17	21	12	Morus notabilis protein SUPPRESSOR OF QUENCHING 1, chloroplastic
oases_329734	-3.15955	0.018336	1.61813	55.4186	0.000130422	143	234	189	12	40	10	galactose-specific lectin
oases_441508	3.60242	0.018336	2.62819	55.3671	0.000130812	27	24	43	153	491	518	NA
trinity_398640	-4.28026	0.018336	4.84392	55.3877	0.000130655	527	3120	2571	89	139	53	subtilisin-like protease SBT1.9
oases_475228	-4.89873	0.0183731	3.26501	55.313	0.000131222	781	601	391	9	44	11	NA
oases_270702	-2.11416	0.0183811	-0.210903	53.5916	0.000131424	40	55	40	8	13	9	Basic-leucine zipper transcription factor
oases_456119	-1.38621	0.0183957	2.84078	53.5589	0.000131686	257	469	357	95	184	119	NA
trinity_238596	2.47218	0.0183957	2.65594	54.8726	0.000131821	45	71	83	337	234	458	probable flavin-containing monooxygenase 1
oases_338204	2.31003	0.0184014	1.80091	53.6124	0.000132524	21	64	40	111	286	188	adenine DNA glycosylase
oases_83836	-3.02488	0.0184014	1.55677	54.9895	0.00013209	183	172	154	25	13	23	NA
trinity_122115	3.66303	0.0184014	0.527004	54.5964	0.000132592	9	4	7	50	86	121	consensus disorder prediction
trinity_170376	1.90654	0.0184014	1.35717	53.4724	0.00013238	37	38	31	104	162	130	tRNA-processing ribonuclease BN
trinity_178173	-3.20321	0.0184014	4.5858	55.1488	0.000132478	1550	1657	1088	122	265	92	photosystem II 22 kDa protein, chloroplastic
oases_393139	1.38707	0.0184039	1.72519	53.4187	0.000132813	51	82	54	138	165	163	NA
oases_39793	-1.98208	0.0184039	1.63106	53.4077	0.000132903	167	189	132	32	51	40	NA
oases_199172	-3.04096	0.0184588	1.8619	55.0238	0.000133445	257	195	165	28	25	23	chlorophyllide a oxygenase
oases_136163	-3.5632	0.0184657	0.494215	54.2669	0.000133788	55	134	79	1	10	10	Region of a membrane-bound protein predicted to be outside the membrane, in the cytoplasm.;Plant protein of unknown function
oases_395011	-1.5663	0.0184657	2.32535	53.3048	0.000133738	156	389	256	63	114	75	NA
oases_247434	-1.85886	0.0184809	1.18205	53.2176	0.000134452	113	132	106	25	33	37	SDR_a5;NmrA-like family
oases_278452	2.43258	0.0184809	0.517642	53.2437	0.000134237	10	18	17	74	55	98	Serine/Threonine protein kinases
oases_450698	-2.24937	0.0184809	4.54867	53.3926	0.000134563	1362	1414	1054	289	256	247	Morus notabilis magnesium-protoporphyrin IX monomethyl ester [oxidative] cyclase, chloroplastic
oases_480295	-2.88842	0.0184809	0.217235	53.2418	0.000134253	49	104	54	8	14	4	Morus notabilis peptidyl-prolyl cis-trans isomerase FKBP16-1, chloroplastic
trinity_170374	1.33622	0.0184809	0.940142	53.1957	0.000134632	26	47	38	78	97	90	tRNA-processing ribonuclease BN
rnaspades_23255	1.42372	0.018481	5.96976	53.1778	0.000134779	750	1593	1290	2565	3540	2995	C2 domain containing protein
oases_405459	-3.05106	0.0184877	4.32773	54.8184	0.000135053	1406	1052	981	166	144	110	Morus notabilis glyceraldehyde-3-phosphate dehydrogenase B, chloroplastic
trinity_75059	-3.89676	0.0184877	0.595491	54.6546	0.000135121	35	164	105	4	11	3	Region of a membrane-bound protein predicted to be outside the membrane, in the extracellular region.
oases_629809	-3.67622	0.0184935	6.18699	54.7859	0.00013531	3500	6174	4500	469	414	141	pathogenesis-related protein PR-1
oases_257544	1.39887	0.0185217	1.2975	53.0709	0.000135664	30	55	54	99	142	107	cellulose synthase-like
oases_179291	-6.18361	0.0185326	1.97457	54.7126	0.000135891	380	190	133	6	2	2	polygalacturonase
oases_129523	2.15021	0.0185363	2.60286	53.3238	0.000136359	83	72	63	251	400	334	geraniol 8-hydroxylase-like
oases_402635	1.16437	0.0185363	2.2947	53.0068	0.000136197	74	129	111	200	268	200	NA
oases_632429	-1.26038	0.0185363	2.1111	52.9975	0.000136275	161	267	200	66	108	78	NA
oases_105245	1.82699	0.0186211	1.74143	52.7006	0.000138784	33	60	59	102	222	197	probable galacturonosyltransferase 6
oases_299646	2.89798	0.0186211	-0.00749347	52.8733	0.000137317	7	12	4	36	58	72	uncharacterised
oases_305032	1.13577	0.0186211	3.38064	52.8561	0.000137463	177	283	214	438	522	450	NA
oases_387953	-2.02683	0.0186211	2.74655	52.8929	0.000138112	325	425	340	96	66	92	photosystem II reaction center PSB28 protein, chloroplastic
oases_450703	-2.30174	0.0186211	4.2982	53.2226	0.000138534	1216	1139	846	210	224	218	magnesium-protoporphyrin IX monomethyl ester [oxidative] cyclase, chloroplastic
oases_532416	2.77334	0.0186211	1.63341	53.962	0.000138416	9	39	37	158	151	215	peroxisome biogenesis protein 19-2
oases_642554	-1.71187	0.0186211	2.61941	52.8419	0.000137583	249	446	285	68	142	79	NA
oases_658198	1.09296	0.0186211	2.7183	52.7038	0.000138757	110	172	151	236	342	310	NA
rnaspades_12149	2.38235	0.0186211	0.703646	52.6866	0.000138904	14	17	21	102	72	82	Morus notabilis cellulose synthase-like protein E6
rnaspades_38715	1.38078	0.0186211	2.44041	52.7607	0.000138272	79	130	102	191	269	315	NA
trinity_236222	-2.04905	0.0186211	2.49394	52.8484	0.000137746	226	328	376	87	63	60	Morus notabilis haloacid dehalogenase-like hydrolase domain-containing protein 3
trinity_381733	-1.44911	0.0186211	1.97214	52.8615	0.000137417	118	281	210	66	79	60	Glycosyl transferases group 1;GT1_like_2
trinity_45094	-1.29535	0.0186211	2.09057	52.7988	0.000137948	167	268	186	72	96	74	AFG1-like ATPase
oases_151884	-1.45929	0.0186852	3.52691	52.4596	0.000140865	437	724	596	191	266	153	consensus disorder prediction
oases_232653	1.741	0.0186852	3.95311	52.594	0.0001397	167	337	251	537	1212	678	Adrenodoxin reductase family signature
oases_372831	-2.33241	0.0186852	0.287493	52.4654	0.000140814	37	110	64	12	17	9	(-)-alpha-pinene synthase
oases_376600	-4.1465	0.0186852	0.870243	54.1237	0.00014068	102	113	124	12	4	2	Morus notabilis RNA polymerase sigma factor sigE, chloroplastic/mitochondrial
oases_396086	-2.45696	0.0186852	0.473189	52.4693	0.00014078	40	126	80	9	21	11	NA
oases_549905	3.24259	0.0186852	3.13758	54.1682	0.000140311	16	86	84	466	465	628	Morus notabilis adagio protein 3
oases_665725	2.66813	0.0186852	4.45583	53.8863	0.000140746	189	186	220	1526	919	1181	jacalin-related lectin 19
oases_94707	-1.90549	0.0186852	1.31789	52.5568	0.000140021	127	143	118	27	46	30	NA
trinity_106485	-3.61563	0.0186852	0.710235	53.8456	0.000140857	85	117	99	1	13	10	transcription factor MYB30-like
trinity_347857	-1.38884	0.0186852	2.26915	52.503	0.000140487	178	315	231	63	121	82	GDSL/SGNH-like Acyl-Esterase family found in Pmr5 and Cas1p;
oases_329675	1.56932	0.0187122	1.32188	52.4192	0.000141217	31	47	50	107	115	139	NA
oases_117699	-1.76327	0.0187257	2.97275	52.2845	0.000142401	358	454	415	131	124	92	Serine/Threonine protein kinases
oases_159382	-1.23444	0.0187257	2.31256	52.1817	0.000143314	189	292	234	94	104	91	consensus disorder prediction;REC;Response regulatory domain profile.;Response regulator receiver domain
oases_166539	-2.64331	0.0187257	2.79744	53.8935	0.000142611	433	415	325	66	47	72	PDZ domain profile.;PDZ_signaling
oases_258507	-2.09096	0.0187257	1.26399	52.1333	0.000143745	71	181	158	20	45	25	Morus notabilis SPX domain-containing protein 1
oases_266358	-1.38386	0.0187257	1.8831	52.1991	0.000143159	145	203	193	65	67	66	lipase 1-like isoform X1
oases_272598	-1.37361	0.0187257	1.74306	52.2377	0.000142816	125	219	154	48	81	55	NA
oases_334299	1.6961	0.0187257	4.41441	52.2221	0.000142954	280	434	326	862	957	1396	NA
oases_413907	2.02596	0.0187257	2.7712	52.2742	0.000143994	48	128	113	410	330	317	non-functional NADPH-dependent codeinone reductase 2-like
oases_431427	-1.85668	0.0187257	2.95949	52.1459	0.000143633	382	444	396	106	92	129	NA
oases_431428	-1.58912	0.0187257	3.06697	52.2224	0.000142951	379	448	439	130	127	151	NA
oases_43617	-2.25314	0.0187257	3.88343	52.9684	0.000143188	812	830	780	178	131	186	Morus notabilis protochlorophyllide-dependent translocon component 52, chloroplastic
oases_445925	-1.79188	0.0187257	3.92866	52.2889	0.000142362	403	1175	999	169	278	236	ALDH; aldehyde dehydrogenase (NAD+)
oases_639276	1.43677	0.0187257	2.27668	52.3206	0.000142082	58	122	95	158	278	269	NA
oases_739235	1.38054	0.0187257	0.934128	52.2822	0.000142422	27	42	38	78	106	83	NA
oases_95187	1.94273	0.0187257	1.88975	52.1619	0.00014349	48	51	53	122	245	219	NA
oases_97021	-1.43354	0.0187257	2.76802	52.2442	0.000142758	266	471	297	120	115	123	NA
trinity_138639	1.1032	0.0187257	2.37968	52.1705	0.000143413	83	139	120	213	263	221	DNA polymerase phi
trinity_191336	-1.75201	0.0187257	2.63627	52.1168	0.000143893	278	363	330	106	92	77	NA
oases_91762	3.5347	0.0187274	1.80477	53.6948	0.000144304	3	35	23	199	245	186	dnaJ homolog subfamily B member 6
rnaspades_17879	-1.77201	0.0187274	0.541	52.0757	0.000144262	56	101	70	20	18	24	NA
oases_107244	-2.40008	0.0187291	1.53536	52.052	0.000146352	120	252	137	20	51	21	Flavin containing amine oxidoreductase
oases_119857	-2.30418	0.0187291	0.368309	51.8658	0.000146164	47	106	66	14	19	8	C3HC4 type (RING finger)
oases_159006	-1.74828	0.0187291	0.9846	51.8674	0.000146148	77	127	105	30	24	32	Region of a membrane-bound protein predicted to be outside the membrane, in the extracellular region.;C-terminal region of a signal peptide
oases_188730	-1.57202	0.0187291	4.18004	51.9234	0.000145638	555	1389	985	223	418	279	Glycosyl hydrolases family 38
oases_286228	-1.74193	0.0187291	0.694417	51.8401	0.000146398	74	97	75	23	27	21	FAD-dependent pyridine nucleotide reductase
oases_308252	1.93637	0.0187291	0.85535	51.9296	0.000145581	14	31	32	71	131	79	NA
oases_327656	-1.77209	0.0187291	0.348193	51.8542	0.000146269	41	95	65	17	17	20	NA
oases_423403	2.36683	0.0187291	3.05645	53.2334	0.000145299	58	106	119	402	323	629	G-type lectin S-receptor-like serine/threonine-protein kinase At2g19130 (LOC21411278
oases_483747	-2.75404	0.0187291	1.92089	53.4107	0.000144939	84	353	287	31	38	26	NA
oases_492027	1.79364	0.0187291	3.53802	51.9712	0.000145204	102	254	203	404	886	540	protein argonaute 7
rnaspades_43771	2.01438	0.0187291	1.94752	51.8457	0.000146347	27	74	62	142	199	268	Morus notabilis transcription factor TCP8
trinity_191301	2.1108	0.0187291	3.0792	52.5139	0.000144468	66	144	127	240	582	569	CCT motif;CCT domain profile.;consensus disorder prediction
trinity_43487	1.11478	0.0187291	3.05709	52.0018	0.000144927	121	251	184	295	446	392	Subtilisin serine protease family (S8)
trinity_53719	-4.38138	0.0187291	1.67652	53.4537	0.000146394	87	348	233	5	21	3	acid invertase, vacuolar-like
oases_106887	-1.80982	0.018735	4.01941	51.6762	0.000147909	701	969	915	253	188	255	consensus disorder prediction
oases_127714	-2.04117	0.018735	2.5894	51.5048	0.00015107	341	320	287	70	75	85	Morus notabilis rhodanese-like domain-containing protein 4, chloroplastic
oases_179300	-5.49875	0.018735	1.7672	53.2768	0.000147952	311	126	166	7	5	2	Glycosyl hydrolases family 28
oases_188735	-1.5258	0.018735	3.18905	51.5708	0.000148889	315	679	444	116	224	133	Glycosyl hydrolases family 38
oases_190414	1.41832	0.018735	2.3739	51.6785	0.000147887	77	109	102	201	241	298	AT-hook motif nuclear-localized protein 1
oases_197651	-3.52305	0.018735	5.54672	53.4203	0.000146687	2046	4159	2934	157	496	125	Protein of unknown function (DUF642)
oases_219674	-1.70502	0.018735	1.91981	51.6166	0.000148462	166	208	208	63	56	52	telomere repeat-binding protein 3
oases_224103	-2.21189	0.018735	0.4155	51.2078	0.000152335	57	83	77	19	14	11	Alkaline and neutral invertase
oases_225808	-1.39767	0.018735	0.997386	51.2714	0.000151724	73	117	103	32	43	31	consensus disorder prediction
oases_232645	2.14171	0.018735	5.35553	51.5286	0.000149285	349	688	566	1496	3657	1692	Adrenodoxin reductase
oases_234844	1.38888	0.018735	0.889822	51.3629	0.000150851	27	41	35	68	101	91	NA
oases_240286	-1.74824	0.018735	3.47461	51.1621	0.000152775	458	649	651	193	149	150	glycine dehydrogenase
oases_240296	-1.82406	0.018735	3.42222	51.4686	0.000149849	443	673	608	185	152	119	Revernase transcriptase (RNA-dependent DNA polymerase)
oases_241107	-1.94322	0.018735	2.00633	51.7357	0.000147358	216	207	202	43	70	51	beta-glucosidase 40-like
oases_255992	-1.68911	0.018735	0.67749	51.1802	0.000152601	50	110	91	20	23	29	NA
oases_299648	1.66372	0.018735	0.293763	51.729	0.000147419	12	23	24	52	67	58	NA
oases_333274	2.75824	0.018735	5.71147	52.1989	0.00014858	249	636	576	2532	2026	4365	Morus notabilis NADP-dependent malic enzyme (
oases_367436	-1.8746	0.018735	2.18432	51.3736	0.000150749	245	257	202	54	68	69	NA
oases_405578	1.14211	0.018735	2.28572	51.672	0.000147947	78	124	111	172	258	234	NA
oases_431429	-1.80433	0.018735	3.31113	51.7047	0.000147644	461	591	512	109	132	195	NA
oases_468040	-2.40303	0.018735	0.0686475	51.1772	0.000152629	52	49	67	10	11	10	Morus notabilis CASP-like protein 2D1
oases_490429	1.73243	0.018735	0.444958	51.5571	0.000149018	12	27	25	51	87	64	NA
oases_521608	-2.26744	0.018735	0.0595554	51.1456	0.000152935	51	67	49	12	9	12	no hit
oases_545359	5.93898	0.018735	1.98086	52.7362	0.000152847	1	6	6	369	81	266	dormancy-associated protein 4/auxin repressed protein
oases_557275	4.62044	0.018735	1.25215	53.0018	0.000150416	1	6	12	63	171	222	no hit
oases_559165	1.5339	0.018735	1.78522	51.5681	0.000148915	38	79	68	168	153	173	NA
oases_569902	2.0587	0.018735	3.05412	51.7321	0.000150414	88	116	124	492	329	464	no hit
oases_58600	-4.45975	0.018735	0.043138	52.284	0.000152362	73	69	43	5	2	1	Morus notabilis protein MET1, chloroplastic
oases_703623	6.88308	0.018735	0.472996	52.7902	0.000152349	0	1	1	147	60	43	Protein REVEILLE 8
oases_83856	-3.17888	0.018735	1.72748	52.6731	0.000153431	199	186	197	30	13	19	Morus notabilis protein REVEILLE 8 (LOC21387373), transcript variant X3
rnaspades_11198	-1.20206	0.018735	2.66882	51.7804	0.000146946	227	350	336	115	127	135	NA
rnaspades_5048	-1.70784	0.018735	2.75354	51.3551	0.000150925	228	488	377	116	87	101	NA
rnaspades_5732	1.69975	0.018735	3.02626	51.2222	0.000152196	100	151	144	301	627	331	Region of a membrane-bound protein predicted to be outside the membrane, in the extracellular region.;Region of a membrane-bound protein predicted to be embedded in the membrane.
trinity_120142	3.46545	0.018735	4.52223	52.7416	0.000152797	75	142	186	1681	710	1606	Major pollen allergen Bet V1
trinity_156891	1.85386	0.018735	5.37635	51.2106	0.000152308	595	627	574	2090	2429	1905	consensus disorder prediction
trinity_210715	-1.53065	0.018735	4.16804	51.4828	0.000149716	563	1316	988	216	425	293	alpha-mannosidase
trinity_213048	3.81885	0.018735	1.19027	52.969	0.000150714	5	12	14	152	67	181	GDSL esterase/lipase 1
trinity_220680	3.10492	0.018735	6.33087	52.1811	0.000151213	537	465	657	5855	3262	4659	BURP domain-containing protein 3
trinity_237646	-2.51847	0.018735	4.55123	52.204	0.00015311	944	2028	1285	175	396	140	brassinosteroid-6-oxidase 1
trinity_258826	-2.23012	0.018735	1.15711	51.109	0.00015329	112	137	115	31	21	22	UDP-glycosyltransferase 74F1-like
trinity_259751	-1.12801	0.018735	3.98548	51.6267	0.000148368	542	950	782	291	402	295	Putative S-adenosyl-L-methionine-dependent methyltransferase
trinity_267178	2.34227	0.018735	-0.206046	51.1187	0.000153196	9	8	10	34	60	42	LOB domain-containing protein 25
trinity_27846	-2.45015	0.018735	2.75572	52.5398	0.000152764	428	355	321	63	63	78	Calcineurin-like phosphoesterase
trinity_347188	-1.55552	0.018735	2.78182	51.1402	0.000152988	205	485	406	84	161	105	Region of a membrane-bound protein predicted to be outside the membrane, in the extracellular region.;Region of a membrane-bound protein predicted to be embedded in the membrane.;Protein of unknown function (DUF1218)
trinity_365603	1.61349	0.018735	1.28173	51.4281	0.000150232	24	49	51	114	118	121	tyrosine kinase;Serine/Threonine protein kinase
trinity_59472	-1.55431	0.018735	1.85137	51.6489	0.000148162	114	271	185	51	56	71	NA
trinity_632	-1.76176	0.018735	-0.0550394	51.195	0.000152458	35	57	54	10	17	14	NA
oases_132390	-2.51129	0.0187453	2.25827	52.3044	0.000153665	147	448	287	60	41	35	stem-specific protein TSJT1
oases_123059	-1.68719	0.0187551	3.4714	51.0469	0.000153894	390	649	726	144	249	134	SHMT;Serine hydroxymethyltransferase pyridoxal-phosphate attachment site.;Serine hydroxymethyltransferase
oases_90847	-4.38442	0.0188102	0.874166	52.5434	0.000154643	69	159	135	0	6	10	Sesquiterpene synthase
rnaspades_62308	-1.60013	0.0188102	2.12513	50.9703	0.000154644	126	295	275	51	93	71	Calponin homology (CH)
oases_114446	-2.49717	0.0188391	2.94816	52.1739	0.00015805	325	622	428	103	54	63	TRX_family;Thioredoxin
oases_146109	-3.05259	0.0188391	2.27775	52.1729	0.000158171	198	347	353	47	17	34	Region of a membrane-bound protein predicted to be outside the membrane, in the extracellular region.;Hydrophobic region of a signal peptide.;N-terminal region of a signal peptide.
oases_192472	-1.37402	0.0188391	3.1784	50.8929	0.000155406	295	693	410	152	200	146	Auxin efflux carrier-like protein 7, PIN-like
oases_207843	3.2048	0.0188391	2.53627	52.1747	0.000158154	9	72	46	284	388	364	uncharacterized protein LOC110452773
oases_265810	-1.88611	0.0188391	4.15177	50.6462	0.000157867	685	1259	997	187	400	182	Glycosyl hydrolase family 9
oases_297061	-1.81383	0.0188391	2.09593	50.7174	0.000157152	194	297	188	69	57	56	NA
oases_313969	-2.36141	0.0188391	1.2019	50.7273	0.000157053	113	178	98	30	23	18	Morus notabilis uncharacterized hydrolase YugF (LOC21409074),
oases_440685	3.61391	0.0188391	0.00534933	50.9001	0.000157327	2	8	5	36	45	94	extradiol ring-cleavage dioxygenase
oases_445639	-1.33281	0.0188391	2.45307	50.7854	0.000156473	159	349	322	94	114	97	NA
oases_532419	3.00843	0.0188391	1.73749	52.3188	0.000156769	7	40	33	168	166	242	Cicer arietinum peroxisome biogenesis protein 19-2-like
oases_557283	3.83821	0.0188391	0.948058	52.4397	0.00015562	2	11	13	51	153	155	cold regulated protein
oases_634387	-3.1323	0.0188391	4.80125	52.4859	0.000155184	1844	1720	1339	224	122	200	Morus notabilis chlorophyll a-b binding protein 8, chloroplastic
oases_644949	1.15383	0.0188391	2.01095	50.7429	0.000156897	56	110	95	151	208	188	protein SLOW GREEN 1, chloroplastic
oases_661039	4.42554	0.0188391	2.81828	52.279	0.000157149	11	18	36	665	244	345	senescence-specific cysteine protease SAG12-like
rnaspades_4507	2.8035	0.0188391	2.9574	52.2438	0.000157488	55	59	82	229	468	667	Morus notabilis sulfate transporter 3.1
trinity_110127	-2.14794	0.0188391	3.65221	51.4419	0.000156409	683	761	603	167	123	157	TIR domain;TIR domain profile.
trinity_216442	-1.87531	0.0188391	1.90484	50.6369	0.000157961	198	187	191	45	58	54	NA
trinity_253892	-3.59461	0.0188391	2.41543	52.3512	0.00015646	386	344	222	25	43	13	Region of a membrane-bound protein predicted to be embedded in the membrane.;Region of a membrane-bound protein predicted to be outside the membrane, in the extracellular region.
trinity_379255	-2.2758	0.0188391	0.992043	50.6394	0.000157936	105	125	95	12	32	23	Region of a membrane-bound protein predicted to be outside the membrane, in the cytoplasm.;Region of a membrane-bound protein predicted to be outside the membrane, in the extracellular region.
trinity_403026	-2.47335	0.0188391	2.62123	52.068	0.000157317	177	577	386	54	94	39	Ethylene-responsive binding factor-associated repression motif
trinity_43485	1.25136	0.0188391	2.50439	50.7687	0.000156639	90	145	111	189	328	280	Subtilisin serine protease family (S8)
trinity_43490	1.31206	0.0188391	3.48511	50.9159	0.000155179	184	276	201	383	649	567	Subtilisin serine protease family (S8)
trinity_85802	-1.90583	0.0188417	-0.0453971	50.5991	0.000158343	39	63	48	9	13	16	Domain of unknown function (DUF4210);Chromosome segregation during meiosis
oases_239228	-3.64503	0.0189688	1.81851	52.0269	0.000159589	273	173	166	19	12	19	psaN; photosystem I subunit
trinity_402233	-1.27672	0.0189688	3.24678	50.4645	0.000159712	342	600	460	148	251	156	signal peptide peptidase-like 2
oases_724600	3.44345	0.0189967	2.81504	51.975	0.000160097	50	33	31	345	299	609	Morus notabilis G-type lectin S-receptor-like serine/threonine-protein kinase LECRK1
oases_230170	-2.6721	0.0190223	1.36979	51.0602	0.000161414	95	215	158	19	39	11	;Carboxypeptidase C serine protease (S10) family
oases_234855	1.527	0.0190223	1.1464	50.3544	0.000160843	33	43	38	92	106	119	Region of a membrane-bound protein predicted to be embedded in the membrane.;Region of a membrane-bound protein predicted to be outside the membrane, in the extracellular region.
oases_342546	1.13389	0.0190223	2.72048	50.2945	0.000161463	102	199	132	264	352	278	NA
oases_421173	-2.20355	0.0190223	3.65745	51.1909	0.000161101	588	728	788	184	119	128	Morus notabilis haloacid dehalogenase-like hydrolase domain-containing protein 3
oases_477868	1.66572	0.0190223	1.89523	50.3523	0.000160865	32	93	66	178	182	189	NA
oases_93646	1.89752	0.0190223	0.621678	50.3771	0.000160609	10	34	24	69	88	76	Retrovirus-related Pol polyprotein from type-2 retrotransposable element R2DM
rnaspades_6919	1.11068	0.0190223	1.85624	50.3462	0.000160928	58	98	80	139	184	162	polyribonucleotide nucleotidyltransferase 2, mitochondrial
trinity_178171	-3.18098	0.0190223	5.74998	51.7558	0.000161521	3471	3671	2469	233	630	239	psbS; photosystem II 22kDa protein
oases_105244	1.61262	0.0190301	1.67354	50.1904	0.000162547	43	59	57	103	187	186	N-terminal region of a signal peptide.;Region of a membrane-bound protein predicted to be outside the membrane, in the extracellular region.;consensus disorder prediction
oases_159934	-2.0193	0.0190301	1.55562	50.2322	0.00016211	114	245	134	42	44	26	Subtilisin serine protease family (S8)
oases_207664	-3.09242	0.0190301	1.69358	51.77	0.000162124	154	260	181	15	43	10	Glycosyl hydrolase family 9
oases_271141	-1.5698	0.0190301	2.11253	50.1092	0.000163399	196	259	197	72	69	70	Region of a membrane-bound protein predicted to be outside the membrane, in the extracellular region.;Hydrophobic region of a signal peptide
oases_300548	-3.13838	0.0190301	3.48683	51.7092	0.000162731	447	1093	626	57	140	36	Morus notabilis auxin-responsive protein IAA4 (LOC21399379),
oases_313823	-1.6783	0.0190301	2.66735	50.1249	0.000163234	202	447	378	111	104	78	NA
oases_338158	-1.84967	0.0190301	0.404514	50.1435	0.000163038	59	74	70	12	22	21	NA
oases_514355	1.17447	0.0190301	2.36136	50.1126	0.000163364	81	146	101	220	248	228	bystin
oases_535350	-1.50579	0.0190301	0.949671	50.157	0.000162897	83	109	92	27	36	34	NA
rnaspades_3302	-2.87821	0.0190301	3.58023	51.7767	0.000162058	260	1272	844	75	134	78	Morus notabilis expansin-A8
rnaspades_58664	-2.2387	0.0190301	-0.358193	50.171	0.00016275	34	53	37	7	12	6	K(+) efflux antiporter 3, chloroplastic
trinity_136671	-1.37871	0.0190301	3.47387	50.2171	0.000162268	372	732	590	155	290	176	consensus disorder prediction;Targeting protein for Xklp2 (TPX2)
trinity_146324	1.53702	0.0190651	3.04705	50.0664	0.000163851	124	194	118	383	380	437	annexin D5-like
oases_159350	-1.47169	0.0190943	2.71496	49.9913	0.000164647	229	434	348	126	115	96	consensus disorder prediction
oases_166536	-2.79491	0.0190943	2.92443	51.4921	0.000164925	498	388	393	63	47	75	Rubredoxin-lik
oases_199496	-1.58977	0.0190943	1.27862	50.0195	0.000164348	86	167	123	42	43	31	Region of a membrane-bound protein predicted to be embedded in the membrane.;Protein of unknown function (DUF1475)
oases_333255	1.49487	0.0190943	4.49144	49.9638	0.000164939	326	442	439	933	1030	1310	NA
oases_405592	1.52399	0.0190943	2.38258	49.9789	0.000164779	54	111	118	210	256	294	NA
oases_497853	3.61815	0.0190943	1.99886	51.4837	0.000165011	12	29	22	80	338	336	cold regulated protein
oases_395251	-1.449	0.0191095	1.47801	49.9306	0.000165294	91	183	150	38	67	42	NA
oases_453591	-2.03599	0.0191603	0.390022	49.8638	0.00016601	54	76	78	19	17	12	Morus notabilis ABC transporter I family member 20
oases_512204	-1.87208	0.0191603	3.03736	49.8612	0.000166037	398	492	410	115	153	80	NA
oases_475007	2.25359	0.019217	1.22691	49.7874	0.000166834	18	38	28	137	87	142	Morus notabilis E3 ubiquitin-protein ligase KEG (LOC21408439), mRNA
trinity_178562	5.4999	0.019217	-0.0093289	51.3102	0.000166793	0	4	0	59	39	82	2-oxoglutarate dioxygenase
oases_107242	-2.39701	0.019233	1.31359	49.7304	0.000168717	93	219	127	14	44	21	Region of a membrane-bound protein predicted to be embedded in the membrane.
oases_143619	1.66702	0.019233	4.3751	49.6791	0.000168009	246	421	372	796	932	1393	CTSF; cathepsin F [EC:3.4.22.41]
oases_200737	4.31964	0.019233	4.03014	51.1044	0.000168937	15	82	76	587	736	1767	Signal peptide region;Region of a membrane-bound protein predicted to be outside the membrane, in the extracellular region.
oases_224097	-2.13224	0.019233	2.59104	50.0287	0.000169163	262	448	306	94	67	53	Alkaline and neutral invertase
oases_256982	-1.4331	0.019233	2.12627	49.6175	0.000168683	167	303	191	79	82	68	NA
oases_266706	-1.48004	0.019233	1.98807	49.6582	0.000168238	179	243	167	56	81	69	adk: adenylate kinase
oases_274351	-1.84028	0.019233	1.31696	49.6828	0.000167969	90	169	143	21	54	33	Calponin homology
oases_306586	3.20524	0.019233	1.59985	51.0859	0.000169133	11	27	24	213	95	206	Morus notabilis homogentisate solanesyltransferase, chloroplastic
oases_408703	-1.62919	0.019233	0.701345	49.6341	0.000168501	62	105	81	19	25	32	TVP38/TMEM64 family membrane protein slr0305
oases_450700	-2.36986	0.019233	4.07945	50.7641	0.000167747	1049	976	746	184	162	188	Morus notabilis magnesium-protoporphyrin IX monomethyl ester [oxidative] cyclase, chloroplastic
oases_82765	-1.14007	0.019233	2.87506	49.758	0.000167152	241	431	382	115	194	148	NA
rnaspades_131293	-1.73399	0.019233	0.628167	49.603	0.000168843	44	116	87	21	27	20	NA
trinity_129529	-1.59556	0.019233	0.851041	49.5648	0.000169263	73	92	104	26	32	28	NA
trinity_13082	-3.60396	0.019233	1.36804	51.1394	0.000168571	178	189	98	5	22	12	GDSL-like Lipase/Acylhydrolase
trinity_244738	1.44083	0.019233	0.708473	49.6712	0.000168095	20	35	34	62	95	74	consensus disorder prediction
oases_123030	-1.22986	0.0192536	3.46595	49.465	0.000170366	363	627	629	176	284	200	Serine hydroxymethyltransferase
oases_172439	-3.28148	0.0192536	0.330888	49.8461	0.000170022	88	66	59	8	9	5	Trehalose-phosphatase
oases_241106	-1.94658	0.0192536	1.89965	49.438	0.000170666	202	200	179	38	54	59	Glycosyl hydrolases family 1
oases_290015	-2.48117	0.0192536	1.95709	50.4041	0.000170244	192	245	225	44	23	45	Region of a membrane-bound protein predicted to be outside the membrane, in the extracellular region.;Signal peptide region
oases_403954	1.17913	0.0192536	4.04115	49.4699	0.000170311	263	443	345	738	797	708	NA
oases_448794	1.51561	0.0192536	3.29007	49.5302	0.000169644	156	181	173	428	457	536	NA
oases_556769	1.24182	0.0192536	4.08109	49.4405	0.000170639	252	439	361	582	862	929	NA
trinity_323535	-3.3348	0.0192536	2.63354	50.9757	0.000170297	365	391	365	56	31	19	Polyketide cyclase / dehydrase and lipid transport
trinity_105876	1.36903	0.0192642	3.82582	49.4159	0.000170913	183	365	289	538	948	570	nuclear intron maturase 2, mitochondrial
oases_214253	-1.89239	0.0192706	2.01438	49.3016	0.000172193	209	257	169	58	57	51	NA
oases_214873	-2.88417	0.0192706	3.52504	50.8261	0.000171896	702	818	504	88	137	49	Chlorophyll A-B binding protein
oases_240319	-2.52634	0.0192706	-0.21942	49.3131	0.000172063	40	51	49	8	5	10	Gnk2-homologous domain profilel
oases_481153	2.35333	0.0192706	4.4054	50.1582	0.000171851	115	363	283	1208	876	1347	Morus notabilis geraniol 8-hydroxylase (LOC21388921), mRNA
oases_498659	2.1411	0.0192706	2.64635	49.9251	0.000171722	80	74	74	369	351	269	Morus notabilis G-type lectin S-receptor-like serine/threonine-protein kinase At1g34300
oases_661077	2.01545	0.0192706	1.86525	49.3267	0.000171911	32	54	63	141	168	262	Morus notabilis transcription factor TCP8
rnaspades_20048	1.15444	0.0192706	2.96222	49.368	0.000171447	115	202	187	299	361	399	NA
trinity_33086	-1.76957	0.0192706	3.77731	49.3453	0.000171702	669	710	739	192	183	233	Region of a membrane-bound protein predicted to be embedded in the membrane.;Region of a membrane-bound protein predicted to be outside the membrane, in the extracellular region
oases_399181	-2.56659	0.0192736	3.59776	50.7817	0.000172373	655	862	581	148	82	103	Morus notabilis protein PLASTID MOVEMENT IMPAIRED 1
oases_548923	2.80248	0.019294	0.449284	49.2559	0.000172708	4	14	17	89	71	64
oases_425267	3.15061	0.0193039	5.76683	50.656	0.00017295	266	439	447	4548	3106	1698	Morus notabilis BURP domain protein RD22-like
oases_153029	1.46304	0.0193161	1.69844	49.1574	0.000173826	41	89	51	144	154	164	WD-40 repeat signature
oases_284352	-1.81835	0.0193161	1.03547	49.1676	0.00017371	73	152	105	30	37	20	Raffinose synthase or seed imbibition protein Sip1
oases_359604	1.16013	0.0193161	1.84756	49.163	0.000173762	51	95	85	144	188	155	NA
oases_413482	-2.02192	0.0193161	-0.00587871	49.2042	0.000173294	45	67	44	8	16	13	Morus notabilis uncharacterized LOC21392188 (LOC21392188),
oases_634166	-3.38807	0.0193161	0.403199	49.908	0.000173658	90	94	47	4	11	7	Morus notabilis salicylate carboxymethyltransferase (LOC21409387), mRNA
oases_130150	3.7213	0.0193295	0.909279	50.3267	0.00017737	9	8	9	135	57	132	Receptor-like protein 12
oases_130731	-3.30527	0.0193295	0.49389	49.7841	0.000175157	91	81	71	12	7	5	TPR repeat region circular profile
oases_156224	-1.16739	0.0193295	2.53949	48.8283	0.000177628	181	378	290	88	144	124	Serine/Threonine protein kinase
oases_192468	-1.41517	0.0193295	3.24919	48.98	0.000175862	350	723	390	132	218	168	protein PIN-LIKES 7-like
oases_199516	-1.52922	0.0193295	2.59516	48.8535	0.000177333	212	433	300	113	95	92	;Protein of unknown function (DUF1475);Region of a membrane-bound protein predicted to be outside the membrane, in the cytoplasm.
oases_231670	-1.87016	0.0193295	0.238435	49.0239	0.000175356	52	81	50	13	21	14	EGF_CA;D-mannose binding lectin
oases_247040	-2.03254	0.0193295	1.03632	48.851	0.000177362	52	170	129	25	28	24	Myc-type helix-loop-helix (bHLH) protein
oases_258511	-2.15878	0.0193295	1.32941	49.0865	0.000174637	79	168	181	16	42	33	SPX domain-containing protein 1-like
oases_297050	-1.55451	0.0193295	1.86071	49.1023	0.000174456	167	211	165	44	71	67	NA
oases_331077	-4.24527	0.0193295	-0.546263	48.9696	0.000175983	32	56	37	0	5	1	Morus notabilis auxin-responsive protein SAUR68 (LOC21397495), mRNA
oases_334303	1.74444	0.0193295	4.37672	48.9897	0.000175751	250	401	341	842	887	1422	NA
oases_415834	-3.61142	0.0193295	0.461915	50.2204	0.000174405	73	105	73	12	4	3	uncharacterised
oases_43544	-2.74743	0.0193295	2.76763	50.4541	0.000175952	464	373	302	53	49	70	Morus notabilis protochlorophyllide-dependent translocon component 52, chloroplastic
oases_545935	4.43531	0.0193295	1.17652	50.4248	0.000176277	0	12	9	74	196	162	Morus notabilis transcription factor BOA (LOC21407993), transcript variant X2, mRNA
oases_572305	1.31062	0.0193295	2.33313	48.8374	0.000177522	81	114	100	231	232	235	NA
oases_584670	6.13359	0.0193295	1.59922	50.3304	0.000177329	6	1	1	88	404	123	Morus notabilis GDSL esterase/lipase At5g18430
rnaspades_62572	4.80379	0.0193295	-0.291423	49.6447	0.00017595	3	0	2	34	78	37	peroxidase
trinity_120145	3.27588	0.0193295	4.38619	50.3214	0.00017743	79	137	195	1487	672	1444	Region of a membrane-bound protein predicted to be outside the membrane, in the cytoplasm.;Region of a membrane-bound protein predicted to be embedded in the membrane
trinity_178175	-3.02847	0.0193295	3.84221	50.483	0.000175633	947	1016	561	78	171	69	Chlorophyll A-B binding protein
trinity_220677	2.81944	0.0193295	4.61571	50.4989	0.000175457	175	189	250	1768	916	1402	BURP domain profile
trinity_271769	-1.7932	0.0193295	2.22133	48.868	0.000177163	242	260	214	64	83	58	Glycosyl hydrolase family 1
trinity_404838	-1.997	0.0193295	1.46138	48.8363	0.000177534	152	141	135	29	44	35	NA
trinity_404845	-1.72249	0.0193295	1.95474	48.8358	0.000177541	180	216	199	62	67	46	Phosphoenolpyruvate hydrolase-like
trinity_68145	-3.31583	0.0193295	1.30153	50.5286	0.00017513	70	234	177	12	26	6	Region of a membrane-bound protein predicted to be embedded in the membrane.;Region of a membrane-bound protein predicted to be outside the membrane, in the cytoplasm
oases_159897	-1.80308	0.0193312	1.99878	48.7806	0.000178188	148	297	205	52	85	39	Subtilisin serine protease family (S8)
oases_286225	-1.63654	0.0193312	1.61134	48.7937	0.000178034	145	191	127	38	59	49	external alternative NAD(P)H-ubiquinone oxidoreductase B2
oases_375815	-4.93008	0.0193312	0.625648	50.2778	0.000177919	130	75	69	4	1	4	DWARF27, beta-carotene isomerase
oases_503913	-2.7271	0.0193312	1.24131	49.564	0.000178257	51	220	175	17	26	17	Morus notabilis lactosylceramide 4-alpha-galactosyltransferase
oases_503912	-2.67458	0.0193861	1.19987	49.3046	0.000178917	54	208	166	20	16	23	Morus notabilis lactosylceramide 4-alpha-galactosyltransferase
rnaspades_17509	2.09571	0.0193912	0.783463	48.7018	0.000179118	16	27	23	100	68	94	cellulose synthase-like protein E6
oases_179299	-5.21513	0.0194589	1.84703	49.9189	0.000182008	344	144	142	8	5	5	polygalacturonase
oases_192473	-1.26634	0.0194589	3.13007	48.6181	0.000180112	277	639	405	139	217	156	Ribonuclease II family signature.;RNB domain
oases_297580	-4.31526	0.0194589	5.33312	49.9349	0.000181823	1875	3743	2519	216	60	80	Morus notabilis cellulose synthase-like protein E6 (LOC21406482),
oases_306245	-3.75777	0.0194589	0.607587	50.0253	0.000180784	38	165	101	4	13	3	Morus notabilis potassium channel SKOR
oases_329674	1.39297	0.0194589	1.45932	48.5705	0.00018068	37	66	53	110	123	153	NA
oases_334297	1.77585	0.0194589	4.39907	48.4593	0.000182018	261	384	338	871	896	1446	NA
oases_404696	-2.45292	0.0194589	0.130845	48.5356	0.000181099	60	69	49	8	16	8	Morus notabilis GDSL esterase/lipase 1 (LOC21387103),
oases_405461	-2.90396	0.0194589	4.31583	49.9011	0.000182214	1407	989	956	168	174	118	Morus notabilis glyceraldehyde-3-phosphate dehydrogenase B, chloroplastic
oases_475365	-2.62202	0.0194589	-0.25712	48.4528	0.000182096	36	62	42	8	4	9	Morus notabilis amino acid transporter AVT1A (LOC21397095), transcript variant X2, mRNA
oases_48452	-1.33273	0.0194589	1.06694	48.5552	0.000180864	72	137	99	31	41	43	NA
oases_502036	-2.00721	0.0194589	1.87093	48.4848	0.00018171	114	262	243	30	75	41	xyloglucan galactosyltransferase XLT2
oases_531416	-2.01512	0.0194589	1.58402	48.4942	0.000181597	113	203	180	29	30	56	no hit
oases_587028	2.85839	0.0194589	4.81701	49.9814	0.000181288	140	302	287	2160	1010	1519	Morus notabilis putative receptor protein kinase ZmPK1 (LOC21406444),
rnaspades_52373	3.9789	0.0194589	0.487608	49.9976	0.000181101	1	8	8	114	82	50	patatin-like protein 2
trinity_255772	1.33211	0.0194589	1.65511	48.5318	0.000181144	50	69	62	120	189	135	Pentatricopeptide (PPR) repeat
trinity_83589	3.23655	0.0194589	2.54853	50.016	0.000180889	23	29	63	391	231	387	homogentisate solanesyltransferase, chloroplastic-like
oases_149137	-1.46846	0.0194604	3.02812	48.35	0.000183344	226	544	513	115	154	159	Myb-type HTH
oases_172434	-2.40136	0.0194604	1.46896	48.7053	0.000182595	146	166	149	24	46	17	trehalose-phosphate phosphatase A
oases_223526	-1.63604	0.0194604	2.71257	48.3333	0.000183548	234	458	350	99	145	72	HMGR; hydroxymethylglutaryl-CoA reductase (NADPH)
oases_233174	-1.99763	0.0194604	3.61182	48.646	0.000183618	560	812	634	97	264	140	Region of a membrane-bound protein predicted to be embedded in the membrane.;Region of a membrane-bound protein predicted to be outside the membrane, in the extracellular region.
oases_427581	-1.51218	0.0194604	2.27036	48.3491	0.000183355	134	372	263	78	86	80	NA
oases_450702	-2.36188	0.0194604	4.93855	48.7922	0.000182837	1952	1735	1312	319	329	333	Morus notabilis magnesium-protoporphyrin IX monomethyl ester [oxidative] cyclase, chloroplastic
rnaspades_28238	3.13457	0.0194604	0.249242	48.4945	0.000183014	11	8	4	48	96	61	Morus notabilis protein NRT1/ PTR FAMILY 5.4
trinity_322650	1.86796	0.0194604	1.69965	48.3369	0.000183504	36	52	54	130	254	124	AP2;AP2/ERF domain profile.;AP2 domain
trinity_88798	1.90066	0.0194604	2.16107	48.3614	0.000183206	51	62	78	261	218	199	Transferase family
oases_388775	-3.6032	0.019468	1.04438	49.7611	0.000183844	100	167	119	18	7	4	uncharacterised
oases_80582	-1.81425	0.0194934	1.10115	48.2643	0.000184393	109	123	96	27	37	28	NA
oases_82746	-1.44378	0.0194934	2.7211	48.2739	0.000184276	190	487	359	87	155	112	NA
oases_474155	2.72526	0.0195016	1.05325	48.7172	0.000184626	10	21	25	118	75	148	Morus notabilis probable WRKY transcription factor 35
oases_108091	-1.53104	0.0195836	2.30614	48.17	0.000185557	229	270	236	80	97	72	PAP-specific phosphatase HAL2-like
oases_200965	-1.75557	0.0195949	1.19119	48.1213	0.000186162	112	115	118	29	37	35	EF-hand calcium-binding domain
oases_271145	-1.55643	0.0195949	2.53472	48.0493	0.000187059	240	361	285	96	123	70	TIM-barrel signal transduction protein
oases_302479	-1.7703	0.0195949	2.28353	48.0971	0.000186463	209	307	253	56	112	53	NA
oases_359602	1.29022	0.0195949	1.91708	48.1434	0.000185887	59	96	70	171	196	155	DDB1- and CUL4-associated factor 13
oases_392182	3.84827	0.0195949	2.83949	49.5421	0.000186433	36	20	34	602	279	376	Morus notabilis gibberellin receptor GID1B
oases_405574	1.28459	0.0195949	2.07581	48.0731	0.000186762	61	113	81	145	214	231	NA
oases_575898	2.48318	0.0195949	3.1721	49.4892	0.000187064	61	104	120	284	877	413	probable membrane-associated kinase regulator 2
oases_85657	-2.52907	0.0195949	2.01837	49.2676	0.000186027	269	224	170	36	44	37	Morus notabilis G-type lectin S-receptor-like serine/threonine-protein kinase B120
trinity_403027	-2.23806	0.0195949	1.9277	48.3991	0.000186817	120	300	248	32	72	29	ninja-family protein AFP3-like isoform X1
oases_107240	-2.27146	0.0196165	1.36663	48.0116	0.000187532	87	234	133	15	45	28	S-adenosyl-L-methionine-dependent methyltransferase
oases_192482	-1.12886	0.0196165	2.9699	48.0076	0.000187582	253	509	372	135	208	146	protein PIN-LIKES 7-like
oases_168404	1.80899	0.0196307	3.04397	47.9665	0.000188098	79	175	135	248	482	559	Region of a membrane-bound protein predicted to be outside the membrane, in the extracellular region.;Region of a membrane-bound protein predicted to be embedded in the membrane
oases_239275	-1.99676	0.0196307	2.3808	48.0695	0.000188341	125	405	375	58	77	70	GDSL/SGNH-like Acyl-Esterase
oases_441504	3.76257	0.0196307	1.38834	49.3955	0.000188191	9	11	16	53	228	212	NA
trinity_404615	1.24784	0.0196307	2.78529	47.9773	0.000187963	88	186	158	282	312	357	Trp-Asp (WD) repeats
oases_178304	-2.08244	0.019641	1.13207	47.8656	0.000189376	99	132	124	16	44	23	SNARE associated Golgi protein
oases_180840	-2.84263	0.019641	1.31664	48.9368	0.000189501	107	185	155	30	16	11	Region of a membrane-bound protein predicted to be outside the membrane, in the cytoplasm.;Region of a membrane-bound protein predicted to be outside the membrane, in the extracellular region.
oases_289484	-1.83235	0.019641	2.13741	47.8534	0.00018953	233	270	179	58	73	58	3-beta hydroxysteroid dehydrogenase/isomerase
oases_327998	5.66837	0.019641	0.890484	49.2944	0.000189416	2	5	0	129	50	160	Morus notabilis protein DOWNY MILDEW RESISTANCE 6 (LOC21387012),
trinity_220730	1.453	0.019641	2.63936	47.8588	0.000189462	80	135	131	230	288	381	Cyclophilin type peptidyl-prolyl cis-trans isomerase/CLD
trinity_238597	2.26324	0.019641	1.99008	48.2873	0.000189502	32	58	52	193	144	296	Flavin-binding monooxygenase-like
trinity_59877	-2.58722	0.019641	2.19621	49.2663	0.000189129	253	281	246	54	28	42	Rieske [2Fe-2S] domain;Rieske_RO_Alpha_PaO;Pheophorbide a oxygenase;Rieske [2Fe-2S] iron-sulfur domain profile.
trinity_320214	-1.73896	0.0196465	4.90835	47.837	0.000189739	787	2421	1867	375	518	485	Aldehyde dehydrogenase
oases_631063	-2.07718	0.0196797	2.47967	48.1404	0.000190372	264	391	265	83	52	69	Morus notabilis ribulose bisphosphate carboxylase/oxygenase activase 2, chloroplastic
trinity_59832	-1.1114	0.0196797	2.38348	47.7939	0.00019029	164	350	239	93	125	107	#REF!
oases_128437	3.07031	0.019718	-0.00927736	47.7344	0.000191053	7	5	8	30	87	54	putative Myb family transcription factor At1g14600 isoform X1
oases_237411	1.39245	0.019718	1.22194	47.7342	0.000191055	26	59	49	84	134	113	VDAC2; voltage-dependent anion channel protein 2
oases_629011	-2.1522	0.0197183	2.3763	48.2104	0.000191215	168	415	322	69	80	37	NA
oases_265796	-1.92315	0.0197253	2.88556	47.861	0.000191454	297	481	433	83	161	66	Glycosyl hydrolases family 9
oases_94373	-1.32049	0.0197253	1.9642	47.6922	0.000191596	147	266	164	69	77	71	NA
oases_405464	-2.90909	0.0197284	1.18044	48.7219	0.000192096	154	114	111	16	14	21	NA
oases_76431	-1.13934	0.0197284	3.78582	47.677	0.000191792	409	928	692	237	317	300	NA
trinity_136634	1.79063	0.0197284	1.78224	47.6631	0.000191972	39	50	67	119	240	173	putative lysozyme-like protein
oases_143616	1.65352	0.0197608	4.22189	47.5809	0.000193038	223	378	339	733	810	1250	NA
oases_179313	-5.48888	0.0197608	2.11988	49.0184	0.000192812	411	166	189	10	5	3	Glycosyl hydrolases family 28
oases_402656	1.11768	0.0197608	2.56794	47.6035	0.000192745	101	147	135	239	315	246	NA
trinity_146028	1.41686	0.0197608	3.13197	47.5856	0.000192977	99	225	185	287	498	492	consensus disorder prediction
oases_130735	-2.2896	0.0197617	1.17234	47.5414	0.000193554	135	137	91	23	29	22	TPR repeat
oases_634334	-2.48689	0.0197617	0.586807	47.5614	0.000193292	42	142	85	15	19	9	NA
oases_655364	3.18931	0.0197617	0.831888	48.6022	0.000193675	9	11	15	92	60	151	NA
trinity_404964	5.553	0.0197617	2.50872	48.9493	0.000193674	0	9	16	131	489	519	transcription factor BOA (LOC21407993
oases_168373	1.70482	0.0197867	2.92503	47.4896	0.000194232	82	173	122	230	438	498	Sulfate permease family
oases_314784	-1.55319	0.0197867	2.77055	47.4869	0.000194267	320	381	320	113	131	96	NA
trinity_148751	-1.37981	0.0197867	2.81302	47.4776	0.00019439	215	457	403	133	135	112	Region of a membrane-bound protein predicted to be outside the membrane, in the cytoplasm.;Region of a membrane-bound protein predicted to be outside the membrane, in the extracellular region
oases_336994	1.44665	0.0197982	2.63127	47.457	0.000194661	67	163	125	299	343	246	NA
rnaspades_67796	2.5777	0.0198239	0.0961246	47.4259	0.00019507	6	8	16	48	54	70	heptahelical transmembrane protein 2
oases_199166	-2.91177	0.0198267	1.80919	48.7764	0.000195855	222	185	190	35	20	23	Morus notabilis chlorophyllide a oxygenase, chloroplastic
oases_297059	-1.81603	0.0198267	2.19484	47.3525	0.000196043	197	327	210	75	74	47	NA
oases_314788	-1.48655	0.0198267	2.18605	47.3767	0.000195721	205	264	206	76	91	67	NA
trinity_121383	-2.2609	0.0198267	2.46312	48.3409	0.000195292	208	393	354	51	104	36	momilactone a synthase
trinity_129421	2.19259	0.0198267	0.965345	47.3575	0.000195976	15	24	32	86	85	136	Region of a membrane-bound protein predicted to be embedded in the membrane. Region of a membrane-bound protein predicted to be outside the membrane, in the extracellular region.
trinity_3819	-1.18939	0.0198267	2.10952	47.3653	0.000195873	141	292	197	75	89	93	NA
oases_28669	-1.73959	0.0198296	3.08363	47.3385	0.000196229	306	631	443	94	203	98	GDP-fucose protein O-fucosyltransferase
oases_327993	4.8383	0.019862	0.99923	48.5989	0.000198125	0	9	5	137	66	160	DOWNY MILDEW RESISTANT 6, a putative 2OG-Fe(II) oxygenase
oases_329773	1.32554	0.019862	1.88787	47.2396	0.00019755	59	82	73	125	212	187	NA
oases_632749	-1.90757	0.019862	0.463909	47.2615	0.000197256	66	89	59	18	22	15	NA
oases_655081	2.59197	0.019862	3.51055	48.6364	0.000197643	102	111	112	323	1085	609	Morus notabilis HMG-Y-related protein A (LOC21395223
rnaspades_105559	2.38599	0.019862	4.8383	47.8693	0.000198039	221	353	383	918	2767	1280	no hit
rnaspades_20166	3.83073	0.019862	2.26661	48.6525	0.000197437	20	19	24	153	605	173	Morus notabilis indole-3-acetic acid-amido synthetase GH3.6
rnaspades_57919	-1.37942	0.019862	2.85918	47.1968	0.000198124	290	456	334	92	184	129	signal peptide peptidase-like 2
rnaspades_98239	1.91315	0.019862	1.30548	47.2741	0.000197087	33	45	26	126	115	133	Disease resistance protein; NB-ARC domain
trinity_267407	-1.61188	0.019862	1.35601	47.2034	0.000198036	98	173	125	26	59	40	peptidyl-prolyl cis-trans isomerase FKBP16-4, chloroplastic isoform X1
trinity_310401	-1.02344	0.019862	2.66551	47.2383	0.000197567	202	367	319	123	159	130	Serine/Threonine protein kinase
oases_571321	4.42761	0.019865	1.67975	48.5844	0.000198313	8	13	8	276	75	215	1-aminocyclopropane-1-carboxylate oxidase homolog 1
oases_147942	3.00802	0.0198722	-0.0682107	47.1541	0.0001987	7	5	8	64	55	37	Morus notabilis calcineurin B-like protein 7
oases_277483	-3.20858	0.0198722	4.32687	48.5597	0.000198632	757	1958	1210	74	258	75	Thaumatin family
oases_204842	2.89939	0.02002	2.77009	48.4043	0.000200655	17	105	59	420	383	366	Protein GIGANTEA
oases_478076	2.93876	0.02002	0.514222	47.343	0.000200478	6	21	7	58	131	59	Morus notabilis IAA-amino acid hydrolase ILR1-like 7
oases_522203	1.18369	0.02002	2.10073	47.0105	0.000200653	73	105	89	152	226	210	NA
oases_182639	2.04763	0.0201104	-0.0585795	46.9229	0.000201856	8	16	13	48	40	55	Serine/Threonine protein kinases
trinity_323534	-2.85845	0.0201104	1.28812	48.0142	0.000201879	128	167	133	27	20	9	Polyketide cyclase / dehydrase
oases_106938	1.84799	0.0201373	-0.0812324	46.8555	0.000202788	11	16	13	45	43	49	N-terminal region of a signal peptide.;Signal peptide region;Hydrophobic region of a signal peptide; Region of a membrane-bound protein predicted to be outside the membrane, in the extracellular region.
oases_445901	-1.80439	0.0201373	4.04419	46.8637	0.000202674	418	1425	991	197	268	264	ALDH; aldehyde dehydrogenase (NAD+)
oases_83248	-1.08421	0.0201373	1.93429	46.8674	0.000202624	120	229	192	69	92	79	NA
trinity_402237	-1.131	0.0201373	3.04552	46.8891	0.000202322	280	533	377	133	223	161	signal peptide peptidase-like 2
oases_219679	-1.85702	0.0201394	0.675265	46.8194	0.00020329	77	78	88	20	25	21	Myb-type HTH
oases_494775	-1.3339	0.0201394	2.17134	46.8201	0.00020328	188	266	201	64	109	81	NA
oases_502631	1.90263	0.0201394	0.726922	46.8274	0.000203178	12	30	30	71	78	101	NA
trinity_220681	3.08894	0.0201779	6.70954	47.4732	0.000203879	709	591	873	7706	4176	5985	BURP domain;BURP domain profile.;Hydrophobic region of a signal peptide.;Signal peptide region
trinity_48194	-1.55916	0.0201779	0.264048	46.7686	0.000203998	43	69	66	18	19	20	consensus disorder prediction
oases_271139	-1.65668	0.0202066	2.30347	46.7321	0.000204508	239	306	208	75	93	65	Phosphoenolpyruvate hydrolase-like
oases_380439	-1.03734	0.0202066	2.18819	46.7203	0.000204673	152	265	218	87	113	93	K channel
oases_99650	1.78896	0.0202066	1.12282	46.7135	0.000204769	19	40	42	100	96	128	FGGY carbohydrate kinase domain-containing protein
oases_143613	1.59893	0.020224	3.80742	46.6828	0.000205201	203	268	237	547	632	898	CTSF; cathepsin F [EC:3.4.22.41]
oases_281825	1.19261	0.020224	3.49371	46.6554	0.000205588	162	295	262	395	546	615	NA
oases_512217	-1.91901	0.020224	3.16997	46.8756	0.000205542	492	511	405	127	141	101	NA
trinity_402234	-1.93439	0.020224	1.33884	46.6669	0.000205426	95	192	129	29	52	22	Region of a membrane-bound protein predicted to be outside the membrane, in the extracellular region.;Signal peptide region
oases_105242	1.66609	0.0202755	1.73141	46.6062	0.000206283	39	56	67	113	181	204	probable galacturonosyltransferase 6
rnaspades_72610	3.09722	0.0202755	0.286322	46.7712	0.000206465	11	5	8	73	80	52	PPP3R; serine/threonine-protein phosphatase 2B regulatory subunit
trinity_156693	1.86692	0.0202755	2.49956	46.5843	0.000206594	87	88	65	221	350	310	Protein DA1
oases_388766	-3.02857	0.0202935	0.470982	46.9027	0.00020726	82	76	78	12	5	11	uncharacterised
oases_395249	-1.64424	0.0202935	1.30043	46.5434	0.000207176	94	156	131	33	56	28	NA
oases_635073	-4.49617	0.0202935	0.508625	47.921	0.000207115	82	81	100	5	0	6	Morus notabilis zinc finger protein CONSTANS-LIKE 2 (LOC21392990), mRNA
oases_254423	-1.24371	0.0203028	1.62669	46.5082	0.000207678	102	169	175	52	70	57	hypothetical protein
trinity_32385	-1.38899	0.0203028	2.11018	46.5143	0.000207591	162	259	221	83	73	74	Region of a membrane-bound protein predicted to be outside the membrane, in the cytoplasm.;Region of a membrane-bound protein predicted to be outside the membrane, in the extracellular region.
oases_106878	-1.87821	0.0203803	4.65903	46.4416	0.000208633	1109	1467	1485	342	270	439	photosystem II oxygen-evolving enhancer protein 1
oases_43534	-2.24884	0.0204173	2.06737	47.0244	0.000209173	200	251	246	34	36	72	protein IQ-DOMAIN 1
oases_480665	-2.05441	0.0204716	3.35775	47.0166	0.000210055	606	506	493	119	151	123	Morus notabilis transcription termination factor MTEF1, chloroplastic
oases_58601	-3.391	0.0204716	-0.0638318	46.3503	0.000209951	58	60	47	7	2	6	Morus notabilis protein MET1, chloroplastic
oases_583211	5.35969	0.0204761	1.384	47.6925	0.000210263	5	1	6	229	71	170	monothiol glutaredoxin-S2
oases_112192	-2.00353	0.0205287	0.867856	46.2119	0.000211969	68	137	95	15	21	34	Protein of unknown function (DUF1997)
oases_117708	-2.14901	0.0205287	2.6165	46.8596	0.000213669	342	360	287	84	62	71	Serine/Threonine protein kinase
oases_130086	-1.93221	0.0205287	2.12761	46.097	0.000213664	190	252	259	71	47	55	Protein SPA1-RELATED 3
oases_179312	-5.91824	0.0205287	2.5655	47.4183	0.000214121	603	209	220	4	12	3	Polygalacturonase
oases_190366	-1.71889	0.0205287	0.764857	46.1242	0.000213261	59	131	79	18	26	32	consensus disorder prediction
oases_192471	-1.34378	0.0205287	2.94287	46.0774	0.000213955	246	550	378	112	199	124	protein PIN-LIKES 7-like
oases_234860	1.42301	0.0205287	0.528583	46.2471	0.000211454	21	31	26	60	70	70	uncharacterized protein LOC110766835 isoform X1
oases_266351	-1.37104	0.0205287	1.89519	46.2031	0.000212098	130	225	199	72	68	60	alpha/beta-hydrolase lipase
oases_274317	-1.82429	0.0205287	2.37773	46.1477	0.000212914	154	382	330	44	104	82	NA
oases_299818	-1.49584	0.0205287	1.48833	46.1433	0.000212979	86	196	153	32	63	50	short-chain dehydrogenase reductase 2a
oases_339289	-4.4	0.0205287	1.60638	47.633	0.000211093	52	382	222	4	16	7	Morus notabilis protein HOTHEAD
oases_392188	2.94933	0.0205287	2.58688	47.5261	0.000212593	34	65	45	481	202	314	gibberellin receptor GID1B
oases_409109	-2.3597	0.0205287	1.53949	46.6407	0.000211174	163	162	151	33	40	19	abscisic acid 8'-hydroxylase 1-like
oases_412248	-1.14045	0.0205287	1.90298	46.1132	0.000213423	128	226	178	73	83	71	NA
oases_415831	-3.98119	0.0205287	0.929717	47.4204	0.000214092	129	103	109	13	4	4	uncharacterised
oases_438796	-1.29501	0.0205287	0.785342	46.0264	0.000214713	63	103	81	27	38	31	NA
oases_468144	1.61189	0.0205287	3.59603	46.1553	0.000212802	105	285	255	519	591	685	NA
oases_533430	-1.94584	0.0205287	1.03702	46.0302	0.000214656	108	127	85	26	27	28	interferon-related developmental regulator 1
oases_561606	2.32951	0.0205287	2.6913	47.4155	0.000211669	59	70	88	320	244	478	Morus notabilis protein yippee-like At4g27740 (LOC21395085
oases_583350	7.12889	0.0205287	3.213	47.5441	0.00021234	0	12	2	275	1436	242	no hit
oases_721460	-2.02045	0.0205287	4.07076	46.4548	0.000211956	599	1427	873	146	361	172	xyloglucan galactosyltransferase XLT2
oases_94727	-2.03465	0.0205287	1.1726	46.0542	0.000214299	118	148	93	19	40	28	Morus notabilis zinc finger CCCH domain-containing protein 18
rnaspades_9073	-2.80894	0.0205287	2.19688	47.4949	0.000213034	186	364	289	50	44	16	Region of a membrane-bound protein predicted to be outside the membrane, in the cytoplasm.;Region of a membrane-bound protein predicted to be outside the membrane, in the extracellular region.
trinity_237648	-2.26448	0.0205287	2.36963	46.9616	0.000214643	178	472	270	48	94	36	Cytochrome P450;E-class P450 group I signature
rnaspades_22398	-1.83032	0.0205489	0.29631	46.0014	0.000215087	35	86	75	12	19	20	NA
trinity_59801	-1.18813	0.0205632	2.29426	45.9805	0.0002154	184	289	227	95	98	98	Region of a membrane-bound protein predicted to be outside the membrane, in the extracellular region.;Signal peptide region;C-terminal region of a signal peptide.;N-terminal region of a signal peptide;
oases_639277	1.37599	0.0205778	2.34088	45.9485	0.00021588	78	109	100	162	307	262	NA
oases_639632	-2.48454	0.0205778	3.7906	47.3047	0.000215746	808	846	674	168	150	89	Morus notabilis stem-specific protein TSJT1 (LOC21395333),
rnaspades_18157	-2.79375	0.0205832	0.122971	45.9339	0.000216099	66	73	43	5	13	8	protein MODIFIER OF SNC1 1
oases_168377	1.64679	0.0206266	2.73095	45.8927	0.000216719	73	146	119	210	349	444	SLC40A1; solute carrier family 40 (iron-regulated transporter), member 1
oases_154393	-1.90332	0.0206284	4.01537	45.8418	0.000217738	709	1128	805	204	336	144	NA
oases_188738	-1.58463	0.0206284	3.86702	45.866	0.000217124	474	1062	803	160	359	222	Glycosyl hydrolases family 38
oases_234836	1.4198	0.0206284	0.886679	45.8293	0.000217679	21	48	35	65	104	93	Region of a membrane-bound protein predicted to be embedded in the membrane.;Region of a membrane-bound protein predicted to be outside the membrane, in the extracellular region.
oases_265803	-1.79129	0.0206284	3.39035	45.7626	0.000218695	363	756	606	150	218	99	Glycosyl hydrolase family 9
oases_286219	-1.71027	0.0206284	0.988538	45.7193	0.000219357	89	120	94	21	43	27	NA
oases_483703	-2.31838	0.0206284	0.489386	45.7344	0.000219126	42	100	98	12	11	21	unncharacterised
oases_5	-5.76774	0.0206284	0.899982	47.1166	0.000218472	127	127	100	6	0	0	Morus notabilis cryptochrome DASH, chloroplastic/mitochondrial (LOC21387916),
oases_511322	1.1492	0.0206284	2.39066	45.7387	0.00021906	70	162	114	196	266	251	mediator-associated protein 2
oases_600356	7.00496	0.0206284	1.73467	47.1314	0.000218256	0	2	3	329	58	217	Morus notabilis probable polyol transporter 6 (LOC21397750), mRNA
oases_687896	6.36831	0.0206284	0.498848	47.1164	0.000218475	2	1	0	74	36	151	Morus notabilis auxin-responsive protein SAUR50 (LOC21409344
oases_83840	-3.61399	0.0206284	1.63479	47.0837	0.000218953	205	193	159	25	11	8	Morus notabilis protein REVEILLE 8 (LOC21387373), transcript variant X3, mRNA
rnaspades_20626	-2.01545	0.0206284	1.73199	45.785	0.000218353	163	179	186	51	41	34	glycine dehydrogenase (decarboxylating), mitochondrial
trinity_189383	-1.41877	0.0206284	2.61383	45.8347	0.000217597	258	333	311	98	144	88	NA
trinity_191341	-1.94435	0.0206284	2.6619	45.993	0.000218397	314	362	329	102	79	70	Region of a membrane-bound protein predicted to be outside the membrane, in the extracellular region.;consensus disorder prediction;
trinity_220675	2.94128	0.0206284	6.27141	46.5781	0.000218665	536	512	731	5705	2961	4347	BURP domain profile.;BURP domain
trinity_390402	-1.80905	0.0206284	-0.0583388	45.7287	0.000219214	41	57	47	9	17	14	ABC transporternas family
oases_119854	-2.21354	0.0206333	0.969125	45.6781	0.00021999	78	168	87	26	26	14	ATP-dependent protease
oases_252313	-1.05119	0.0206333	2.88357	45.686	0.000219869	240	471	336	125	197	156	Leucine rich repeat N-terminal domain;Region of a membrane-bound protein predicted to be outside the membrane, in the extracellular region; Signal peptide region
oases_445553	1.3758	0.0206333	4.68337	45.6921	0.000219775	281	698	564	1127	1410	1137	Glycine-rich RNA-binding protein 2, mitochondrial
oases_532413	2.93478	0.0206333	1.65456	46.9973	0.000220224	7	33	38	148	160	234	Cicer arietinum peroxisome biogenesis protein 19-2-like (LOC101508394),
trinity_75057	-4.01118	0.0206333	2.05319	46.997	0.000220228	108	473	286	6	34	9	EAG/ELK/ERG potassium channel
oases_488859	5.14515	0.0206552	1.30174	46.9643	0.000220711	6	2	5	69	330	93	polyphenol oxidase, chloroplastic (LOC21395360)
oases_492497	3.4954	0.0206552	0.248739	46.3614	0.00022079	10	4	4	46	100	64	Morus notabilis protein NRT1/ PTR FAMILY 5.4
oases_23424	-1.58564	0.0206967	0.536886	45.587	0.000221397	57	86	74	16	32	22	Plastidal glycolate/glycerate translocator 1, chloroplastic
oases_578180	3.97763	0.0207026	2.67054	46.9028	0.000221624	14	25	40	343	175	632	Morus notabilis auxin-responsive protein SAUR36
oases_395674	1.40402	0.020708	2.78807	45.5581	0.000221847	110	135	138	314	311	352	NA
oases_651103	-6.22332	0.020721	2.80433	46.8675	0.00022215	272	755	463	16	0	1	uncharacterised
oases_305575	-1.65915	0.0207357	3.75674	45.5179	0.000222472	515	990	658	152	334	174	NA
trinity_157627	-2.59926	0.0207404	1.37183	46.323	0.000222688	113	209	136	16	44	13	Glycosyl hydrolase family 9
oases_454526	3.00427	0.0207411	1.88896	46.82	0.00022286	34	30	16	180	170	287	no hit
oases_121926	-1.98291	0.020817	2.30374	45.5584	0.000224501	122	443	300	47	84	67	NA
oases_240294	-1.77996	0.020817	2.998	45.4107	0.000224153	309	518	458	144	116	87	GDC-P;Glycine cleavage system P-protein
oases_256981	-1.21551	0.020817	2.27617	45.4208	0.000223994	179	288	230	84	124	80	protein DEHYDRATION-INDUCED 19-like
oases_329454	1.84452	0.020817	1.78995	45.393	0.000224433	45	48	57	148	156	221	NA
oases_94720	-1.20418	0.020817	2.26167	45.4091	0.000224178	172	312	211	91	110	83	NA
oases_275475	-2.05383	0.0208718	2.15126	45.5181	0.000225741	210	257	252	60	39	66	Morus notabilis 28 kDa ribonucleoprotein, chloroplastic
oases_333260	1.25083	0.0208718	4.81851	45.3155	0.00022566	476	646	587	1142	1381	1409	NA
oases_357472	2.58186	0.0208718	1.73196	46.407	0.000225755	18	45	37	90	203	275	Morus notabilis zinc finger protein CONSTANS-LIKE 16
trinity_121213	-3.20022	0.0208718	3.78019	46.6597	0.000225279	614	1028	939	137	50	65	NA
oases_284006	-1.57194	0.0208957	4.43842	45.2829	0.000226179	684	1661	1152	239	508	360	Glycosyl transferase family 2
oases_199154	-2.81728	0.0209098	-0.0546253	45.2525	0.000226664	54	50	55	9	9	4	Rieske_RO_Alpha_Cao
trinity_259374	6.40928	0.0209098	0.904855	46.5703	0.000226642	2	0	2	163	42	134	Region of a membrane-bound protein predicted to be embedded in the membrane.;consensus disorder prediction
oases_148842	-5.17205	0.0209165	-0.181948	46.3674	0.000227137	49	63	52	4	0	0	synaptic vesicle 2-related protein-like
oases_154323	-1.75695	0.0209165	2.78839	45.1897	0.00022767	305	464	325	86	157	73	rotein of unknown function (DUF778);Region of a membrane-bound protein predicted to be outside the membrane, in the extracellular region.
oases_339292	-4.56699	0.0209165	1.81898	46.4993	0.000227732	57	456	257	6	17	5	Morus notabilis protein HOTHEAD (LOC21405908),
oases_523006	-2.00433	0.0209165	2.38434	45.4682	0.000227105	278	225	312	56	83	67	aldehyde oxidase GLOX1 (LOC21402335),
oases_95183	2.02868	0.0209165	1.79385	45.2105	0.000227337	47	38	48	130	235	187	protein DA1 (LOC21404090)
trinity_138887	-2.10305	0.0209165	1.18384	45.1891	0.00022768	100	146	125	30	18	33	Trp-Asp (WD) repeats
oases_497757	1.88978	0.0209344	2.44659	45.1807	0.000228094	73	66	90	194	363	301	NA
oases_230176	-2.91089	0.0209416	1.8134	46.4493	0.000228504	138	331	189	17	52	14	Serine carboxypeptidase
oases_640755	-1.11035	0.0209416	1.74887	45.1383	0.000228499	118	186	166	61	81	66	NA
oases_314783	-1.61821	0.0209893	2.68211	45.0872	0.000229326	307	376	289	109	110	88	NA
trinity_171171	-2.19822	0.0209893	4.55818	45.5302	0.000229357	1040	1728	1260	174	487	207	Cellulase (glycosyl hydrolase family 5)
oases_141819	-1.84077	0.0210046	0.426694	45.0081	0.000230614	60	71	74	20	18	17	NA
oases_143614	1.73615	0.0210046	3.87687	44.9659	0.000231304	190	242	259	580	650	998	CTSF; cathepsin F [EC:3.4.22.41]
oases_210422	-1.51565	0.0210046	1.33506	44.9626	0.000231358	115	150	108	35	46	46	PAL; phenylalanine ammonia-lyase
oases_300553	-3.05377	0.0210046	3.09971	46.2892	0.000230999	328	883	447	31	119	40	Morus notabilis auxin-responsive protein IAA4 (LOC21399379
oases_329189	-1.4287	0.0210046	5.12908	45.032	0.000230223	1065	2432	1980	566	798	525	NA
oases_347804	-1.99417	0.0210046	1.35957	45.0267	0.00023031	62	193	183	28	40	32	NA
oases_450701	-2.27414	0.0210046	4.28152	45.8661	0.000231209	1209	1089	845	231	230	191	Morus notabilis magnesium-protoporphyrin IX monomethyl ester [oxidative] cyclase, chloroplastic
oases_543367	-1.8108	0.0210046	0.24537	45.0122	0.000230547	42	65	76	11	21	18	NA
rnaspades_97877	-3.65313	0.0210046	0.934363	46.34	0.000230203	42	188	151	13	5	8	Morus notabilis expansin-A8 (LOC21394504),
trinity_223972	-1.76066	0.0210046	3.0453	44.993	0.000230859	331	500	482	114	92	159	chlorophyll a-b binding protein CP29.2, chloroplastic-like
trinity_363508	-1.85644	0.0210046	1.40875	45.0249	0.000230339	130	161	123	31	54	28	NA
oases_409106	-2.23541	0.02104	1.77738	45.2878	0.000231915	197	187	168	23	56	41	abscisic acid 8'-hydroxylase 1-like
trinity_331931	-1.3948	0.0210562	1.56314	44.9077	0.000232261	120	172	141	40	55	64	NA
oases_579659	-2.0216	0.0210869	0.47857	44.8771	0.000232767	36	122	77	16	20	16	Morus notabilis ethylene-responsive transcription factor TINY (LOC21393991),
oases_541845	4.71559	0.021102	2.73045	46.1471	0.000233242	11	16	23	463	127	615	Morus notabilis serine carboxypeptidase-like 31 (LOC21386033),
rnaspades_23789	2.0516	0.021102	0.36805	44.8468	0.000233268	11	26	14	54	57	86	Morus notabilis heptahelical transmembrane protein 2 (LOC21385334),
oases_404838	1.24463	0.0211179	4.2355	44.816	0.000233779	262	470	442	714	875	1033	Transferase family
trinity_280892	1.02202	0.0211179	4.03076	44.822	0.00023368	290	451	375	639	807	722	phenolic glucoside malonyltransferase 1-like
oases_101439	1.29668	0.0211542	5.46869	44.6709	0.000236208	716	1001	915	1656	2329	2292	NA
oases_156221	-1.16298	0.0211542	2.59129	44.6672	0.00023627	187	393	300	99	161	110	NA
oases_187712	-1.81147	0.0211542	3.32439	44.6477	0.000238093	400	766	472	175	146	108	Raffinose synthase or seed imbibition protein Sip1
oases_188733	-1.5942	0.0211542	3.83974	44.652	0.000236526	437	1028	843	170	350	201	Glycosyl hydrolases family 38
oases_190364	-1.15706	0.0211542	1.85744	44.7025	0.000235676	121	217	180	57	79	84	consensus disorder prediction
oases_197654	-3.48977	0.0211542	6.0205	45.9069	0.000237097	2968	5681	3951	205	731	175	GTP-binding nuclear protein
oases_199169	-2.82859	0.0211542	1.61646	45.8755	0.000237607	202	158	154	30	19	23	Bacterial ring hydroxylating dioxygenases alpha-subunit
oases_209842	-2.17691	0.0211542	2.41997	45.5233	0.000235098	202	437	288	44	110	42	uncharacterised
oases_234725	1.12534	0.0211542	1.86388	44.6528	0.000236513	51	97	90	141	184	164	consensus disorder prediction
oases_280475	-2.73114	0.0211542	2.81887	45.8681	0.000237728	443	413	342	79	46	51	Pentatricopeptide (PPR) repeat
oases_391170	4.43414	0.0211542	2.48803	46.0233	0.000235218	14	14	22	291	133	604	Morus notabilis asparagine synthetase [glutamine-hydrolyzing] (LOC21390992),
oases_397913	-2.05713	0.0211542	0.214412	44.7515	0.000234855	54	73	56	9	22	12	Morus notabilis CTP synthase (LOC21393178),
oases_479939	1.40103	0.0211542	3.13648	44.6537	0.000236498	115	234	161	398	549	317	NA
oases_513249	1.12988	0.0211542	1.52514	44.5887	0.000237597	44	73	68	107	145	134	NA
oases_579894	7.45343	0.0211542	1.06488	45.8385	0.000238211	2	0	0	53	84	268	no hit
oases_727728	-1.86361	0.0211542	1.34607	44.7716	0.000234519	98	169	142	23	58	28	NA
rnaspades_24409	2.49352	0.0211542	5.17167	45.426	0.000236692	256	415	464	2478	1277	2077	Populus trichocarpa primary amine oxidase (LOC7473402),
rnaspades_2986	-1.54042	0.0211542	2.25784	44.6769	0.000236106	188	296	247	91	72	72	NA
rnaspades_7931	-1.49956	0.0211542	2.50445	44.6311	0.000236879	240	334	279	87	134	73	Uncharacterised protein family (UPF0261)
rnaspades_89702	-6.08812	0.0211542	1.60173	45.837	0.000238235	217	213	151	8	0	0	DNA photolyase
trinity_152373	-3.16346	0.0211542	4.20029	45.8832	0.000237483	1387	837	887	134	142	86	Phosphate transporter family
trinity_237703	1.10625	0.0211542	1.91937	44.5428	0.000238378	57	105	87	131	193	185	Myc-type basic helix-loop-helix (bHLH) protein
trinity_259709	2.36667	0.0211542	0.0410429	44.7553	0.000234791	9	16	8	64	49	46	Cellulose synthase-like protein E6
trinity_33596	-1.76542	0.0211542	1.57736	44.7208	0.000235369	109	216	154	53	40	36	Haloacid dehalogenase/epoxide hydrolase family
trinity_783	1.35567	0.0211542	1.47861	44.5594	0.000238096	36	63	62	96	144	153	consensus disorder prediction;Remorin, C-terminal region
rnaspades_70817	2.20913	0.0211543	0.369542	44.5329	0.000238547	10	19	17	41	109	58	CYP71A13; indoleacetaldoxime dehydratase [EC:4.99.1.6]
oases_405266	2.19938	0.0211588	0.110503	44.5201	0.000238765	7	19	13	65	57	43	Morus notabilis ribosomal RNA large subunit methyltransferase E (LOC21408036),
oases_168405	1.63455	0.0211596	3.11875	44.4127	0.000240609	88	207	157	272	482	562	stress-induced-phosphoprotein 1
oases_172492	-2.1712	0.0211596	3.26551	45.4312	0.000240873	253	859	620	88	176	88	Region of a membrane-bound protein predicted to be outside the membrane, in the cytoplasm.;Protein of unknown function (DUF1218)
oases_283991	-1.67788	0.0211596	4.47775	44.4808	0.000239437	701	1741	1224	237	524	318	NA
oases_339960	2.09963	0.0211596	0.461573	44.4464	0.000240028	13	21	18	50	62	101	NA
oases_361034	1.75346	0.0211596	2.66537	44.4695	0.000239631	67	111	123	229	500	260	NA
oases_435305	1.63098	0.0211596	1.39974	44.416	0.000240551	41	42	44	121	150	116	NA
oases_454532	-1.46903	0.0211596	0.964715	44.4368	0.000240194	70	123	99	29	30	40	NA
oases_580256	1.41155	0.0211596	1.83298	44.3969	0.000240881	61	76	58	135	195	179	NA
rnaspades_49448	-3.59298	0.0211596	4.86426	45.7854	0.000239079	2097	1784	1327	213	101	107	TPR repeat region circular profile.;PDZ domain profile.
trinity_14997	-1.45448	0.0211596	0.328653	44.461	0.000239778	46	73	64	16	27	21	Trp-Asp (WD) repeats
trinity_220679	2.99004	0.0211596	7.24763	44.6016	0.000240957	1083	924	1354	11176	6117	8462	BURP domain profile
trinity_235223	-2.11567	0.0211596	6.46407	44.4618	0.000239764	4592	5553	4339	803	1708	862	transcription factor MYC2-like
trinity_309654	2.33838	0.0211596	2.89366	45.7098	0.000240323	38	125	104	422	298	476	Region of a membrane-bound protein predicted to be embedded in the membrane.;Region of a membrane-bound protein predicted to be outside the membrane, in the extracellular region
rnaspades_110041	-5.40278	0.0211664	0.00127041	45.6566	0.000241203	79	44	55	1	0	3	DWARF27, beta-carotene isomerase
oases_437216	3.97055	0.0211748	2.62484	45.6401	0.000241477	8	37	35	246	220	669	NA
oases_521038	1.43642	0.0211748	1.6319	44.3509	0.000241677	35	76	64	139	134	164	protein FAR1-RELATED SEQUENCE 7
trinity_333895	-2.15663	0.0211748	1.67802	44.5076	0.000241803	126	177	228	47	39	26	zinc finger protein CONSTANS-LIKE 1-like
oases_143620	1.64989	0.021201	4.23374	44.3168	0.00024227	237	378	329	721	813	1283	CTSF; cathepsin F [EC:3.4.22.41]
oases_379150	-1.33856	0.0212108	1.74403	44.3007	0.00024255	124	219	152	64	62	57	NA
oases_329188	-1.38024	0.0212532	5.13456	44.2632	0.000243204	1066	2453	1932	538	848	568	NA
trinity_220676	3.04177	0.0212674	8.1317	44.2402	0.000243606	1949	1778	2299	21109	11068	15447	BURP domain profile
trinity_398639	-3.25553	0.0212674	3.89831	45.5068	0.000243704	252	1506	1303	79	98	102	Subtilisin serine protease family (S8)
oases_252336	-1.06092	0.0212779	2.22917	44.2148	0.000244053	145	286	233	87	120	92	Serine/Threonine protein kinases
oases_393175	1.07102	0.0212779	3.07469	44.2085	0.000244162	130	239	200	280	434	423	NA
oases_165125	-2.09525	0.0212874	1.55358	44.1928	0.00024444	144	173	157	22	34	53	Protein phosphatase 2C
rnaspades_28215	-1.82868	0.0212922	0.348512	44.18	0.000244664	41	97	65	19	15	18	NA
oases_402349	1.27242	0.0213053	3.88012	44.16	0.000245018	201	396	314	683	820	551	NA
rnaspades_22280	2.79501	0.0213053	3.13438	45.4209	0.000245152	25	131	91	347	494	685	Morus notabilis MADS-box transcription factor 23 (LOC21408251), transcript variant X3
oases_251560	-1.89638	0.0213337	1.98381	44.1243	0.000245649	145	258	244	30	87	52	Regulator of chromosome condensation (RCC1) repeat
oases_199142	-2.90599	0.0213486	0.816636	44.8712	0.00024599	116	89	89	16	10	13	chlorophyllide a oxygenase, chloroplastic
oases_296616	-1.52614	0.0213756	0.686412	44.0665	0.000246675	68	94	75	26	30	23	NA
oases_454522	2.19271	0.0213756	2.1558	44.7405	0.00024681	39	46	77	217	336	171	Morus notabilis pectate lyase (LOC21400677)
oases_90775	-3.19731	0.0213756	3.99874	45.335	0.000246611	1089	918	789	114	57	130	Morus notabilis phosphoribulokinase, chloroplastic (LOC21405614),
trinity_33445	-1.90025	0.0214253	0.913313	44.0172	0.000247554	98	102	89	26	27	23	PAS domain S-box protein
oases_127022	-2.86047	0.0214614	2.39873	45.2358	0.000248311	327	372	220	29	74	26	probable pectate lyase 5
oases_478080	2.68661	0.0214614	1.06361	44.6554	0.000248231	21	14	19	80	183	95	Morus notabilis IAA-amino acid hydrolase ILR1-like 7 (LOC21402143),
oases_115434	-2.22643	0.0214805	2.82789	45.0024	0.000249489	205	688	393	69	125	56	CYP90A1; cytochrome P450 family 90 subfamily A polypeptide 1
oases_219656	-1.34616	0.0214805	1.35343	43.8965	0.000249725	104	140	124	45	48	46	Myb-type HTH
oases_224100	-2.0859	0.0214805	2.61525	44.6113	0.000249605	265	447	314	100	69	54	Alkaline and neutral invertase
oases_342551	1.0344	0.0214805	2.66356	43.9411	0.000248921	96	185	155	263	306	266	NA
oases_462507	-1.19559	0.0214805	3.31576	43.9103	0.000249476	369	570	492	149	274	185	NA
oases_58634	-2.43062	0.0214805	2.92344	45.1756	0.000249351	492	458	294	79	73	79	cell division protein FtsZ homolog 2-2, chloroplastic
rnaspades_86135	1.37179	0.0214805	2.27049	43.9417	0.000248909	77	111	86	156	302	238	xyloglucan endotransglucosylase/hydrolase 2
oases_223702	-1.69523	0.0214886	3.12376	43.8819	0.00024999	438	471	416	143	133	124	consensus disorder prediction
oases_58628	-2.73801	0.0214922	2.96033	45.1264	0.000250203	535	480	294	75	68	54	NA
oases_532415	3.08114	0.0215561	1.62979	45.0739	0.000251118	5	28	37	160	171	207	Cicer arietinum peroxisome biogenesis protein 19-2-like
oases_508718	1.46238	0.0215594	3.00368	43.8057	0.000251373	77	211	173	318	401	443	aldehyde dehydrogenase family 2 member B4, mitochondrial
oases_641853	2.88214	0.0215594	3.16453	45.0521	0.000251498	92	55	56	419	741	422	Morus notabilis probable WRKY transcription factor 70 (LOC21387718),
oases_445919	-1.78555	0.0215663	5.12221	43.7851	0.00025175	891	2895	2170	401	600	564	NA
oases_349886	1.3604	0.0215701	1.54209	43.7641	0.000252133	38	73	58	99	190	127	NA
rnaspades_20137	-1.51927	0.0215701	6.3526	43.764	0.000252137	2681	5740	4525	1306	1755	1145	NA
oases_18127	-1.56187	0.0216036	2.6389	43.7332	0.0002527	190	465	340	110	89	105	GSH_Peroxidase;Glutathione peroxidases
oases_281836	1.20827	0.0216116	3.95362	43.7095	0.000253136	200	442	357	549	781	823	consensus disorder prediction
trinity_360805	-3.18124	0.0216116	1.63963	44.9589	0.000253135	178	189	186	32	15	11	Pentatricopeptide (PPR) repeat
oases_300551	-3.04396	0.0216248	3.25154	44.9404	0.000253462	365	938	531	35	136	42	Morus notabilis auxin-responsive protein IAA4 (LOC21399379),
oases_200826	2.992	0.0216367	7.44836	43.7328	0.000255662	1214	1095	1568	13043	6804	9696	BURP domain-containing protein 3
oases_223357	-1.53265	0.0216367	2.51191	43.622	0.000254753	218	367	293	68	148	79	pectate lyase
oases_238807	-1.74258	0.0216367	3.38171	43.5759	0.000255609	271	775	697	135	149	187	zinc-finger of the FCS-type
oases_279624	-1.72035	0.0216367	3.85463	43.6198	0.000254793	643	942	694	134	336	217	Glycosyl hydrolases family 16
oases_313808	-1.42567	0.0216367	3.28592	43.62	0.00025479	325	623	548	193	179	142	ankyrin repeat domain-containing protein 13C
oases_393154	1.20485	0.0216367	1.43075	43.5882	0.000255381	36	71	62	94	145	130	NA
oases_425175	3.08423	0.0216367	3.94229	44.9053	0.000254084	64	139	142	654	519	1517	uncharacterised
oases_490424	1.96144	0.0216367	-0.18779	43.5809	0.000255516	7	12	16	37	45	48	NA
oases_502550	-1.84789	0.0216367	4.4747	43.6604	0.000254041	947	1524	1141	262	501	215	NA
oases_541836	5.30942	0.0216367	2.67842	44.8367	0.000255303	3	11	19	485	123	564	Morus notabilis serine carboxypeptidase-like 31
oases_629028	-2.23404	0.0216367	1.8131	44.0559	0.000255573	137	249	214	51	45	22	Morus notabilis ninja-family protein AFP3 (LOC21403897)
trinity_137256	-3.69972	0.0216367	-0.076908	43.9818	0.000255045	48	67	55	8	1	3	Morus notabilis RHOMBOID-like protein 9, chloroplastic
oases_214519	-1.59454	0.0216595	3.58043	43.5139	0.000256767	570	628	600	182	177	223	Fantastic Four meristem regulator;consensus disorder prediction
oases_220179	-2.18285	0.0216595	0.566639	43.5035	0.000256963	46	105	98	21	18	11	Region of a membrane-bound protein predicted to be outside the membrane, in the extracellular region.;Region of a membrane-bound protein predicted to be outside the membrane, in the cytoplasm
oases_251134	-1.89317	0.0216595	0.995959	43.5094	0.000256853	86	145	88	15	36	32	Glycosyl hydrolases family 9
oases_325124	1.30707	0.0216595	1.78685	43.5129	0.000256786	42	83	82	155	176	147	NA
oases_726280	-2.11924	0.0216595	1.95352	43.8331	0.000256703	94	333	259	33	67	44	Morus notabilis LRR receptor-like serine/threonine-protein kinase (LOC21397703),
trinity_4097	2.53199	0.0216595	-0.271623	43.5249	0.000256561	7	5	11	42	45	43	dr1-associated corepressor-like isoform X3
oases_475830	1.00684	0.021682	2.14168	43.4709	0.000257575	75	122	105	170	216	192	exosome complex component RRP45A-like isoform X1
rnaspades_13728	-3.49835	0.021682	2.74105	44.7139	0.000257505	547	303	288	41	31	33	Morus notabilis probable polygalacturonase (LOC21403587),
oases_511410	5.51104	0.0216987	1.72136	44.6895	0.000257945	4	3	7	116	87	422	feruloyl CoA ortho-hydroxylase 1-like
oases_146113	-3.09784	0.0217132	2.47331	44.6517	0.000258629	232	389	409	52	16	41	protein LNK3-like
oases_284026	-1.57599	0.0217132	4.13471	43.4065	0.000258791	505	1471	901	208	380	300	glucomannan 4-beta-mannosyltransferase 2
oases_75921	-2.1472	0.0217132	-0.0811278	43.4098	0.000258728	42	70	39	12	12	8	Morus notabilis probable LRR receptor-like serine/threonine-protein kinase At4g29180
trinity_381257	-1.75988	0.0217132	0.698122	43.4056	0.000258806	53	119	86	26	27	17	deoxyribodipyrimidine photo-lyase
oases_500614	1.06218	0.0217209	3.56266	43.3917	0.000259071	197	296	297	415	620	557	NA
oases_246742	1.78105	0.0217531	0.778059	43.3624	0.000259627	17	42	21	61	117	82	Serine carboxypeptidases,
trinity_146319	1.62759	0.0217808	2.35451	43.3359	0.000260131	57	136	73	218	225	311	NA
oases_367295	-1.90049	0.0218322	0.774133	43.2947	0.000260918	42	136	107	20	26	23	NA
oases_190179	1.39977	0.0218416	1.72228	43.2529	0.000261718	33	90	70	134	171	163	Thymidine kinase
oases_232650	2.11102	0.0218416	5.32602	43.2014	0.000262709	338	707	561	1361	3692	1659	Region of a membrane-bound protein predicted to be outside the membrane, in the extracellular region; N-terminal region of a signal peptide.;Signal peptide region
oases_251566	-1.52561	0.0218416	2.01055	43.2398	0.000261969	134	256	234	52	101	54	FYVE zinc finger
oases_315151	-2.59823	0.0218416	0.791801	43.4281	0.000262718	99	101	88	17	22	8	SUPPRESSOR OF QUENCHING 1, chloroplastic (LOC21406412),
oases_347792	-1.69533	0.0218416	1.28988	43.1772	0.000263178	66	200	133	33	47	32	NA
oases_361022	1.77909	0.0218416	2.78219	43.2163	0.000262421	93	118	103	258	548	270	NA
oases_389129	1.90554	0.0218416	2.6014	43.4706	0.000261905	53	102	113	183	359	418	NA
oases_468136	1.63217	0.0218416	4.84326	43.1966	0.000262803	259	652	602	1212	1372	1702	NA
oases_481487	-2.29472	0.0218416	0.99397	43.205	0.00026264	47	195	116	18	28	19	Morus notabilis transcription factor MYB20 (LOC21409807),
oases_512253	1.04173	0.0218416	2.5867	43.1627	0.000263457	97	162	148	203	314	286	NA
oases_543941	3.80909	0.0218416	0.158433	44.1297	0.000263443	7	5	2	35	113	55	no hit
rnaspades_21804	3.40921	0.0218416	6.04566	44.4849	0.000261677	151	589	525	2566	2882	6519	no hit
rnaspades_28915	5.02217	0.0218416	0.657726	44.4396	0.000262512	4	2	3	121	36	124	1-aminocyclopropane-1-carboxylate oxidase homolog 1
trinity_17982	-1.7575	0.0218416	1.73297	43.1704	0.000263307	97	213	229	37	48	63	NA
oases_199502	-1.58342	0.0218449	1.48709	43.1267	0.000264156	91	213	138	50	43	41	Region of a membrane-bound protein predicted to be embedded in the membrane; Protein of unknown function (DUF1475)
oases_490611	1.24754	0.0218449	1.06533	43.1391	0.000263915	30	49	47	88	105	91	NA
oases_81874	-3.11042	0.0218449	3.41576	44.3527	0.000264124	676	683	527	97	83	34	Morus notabilis aquaporin PIP2-2 (LOC21407136),
trinity_83585	3.20842	0.0218449	2.6423	44.3492	0.00026419	24	36	66	435	208	425	UbiA prenyltransferase family
oases_204813	2.65221	0.0218728	1.93448	44.2423	0.000266192	13	50	50	243	165	222	Protein GIGANTEA
oases_218489	-1.82508	0.0218728	1.61919	43.0751	0.00026516	141	200	143	29	69	37	NA
oases_239926	1.3437	0.0218728	2.64566	43.0262	0.000266116	85	148	135	270	257	347	Region of a membrane-bound protein predicted to be outside the membrane, in the extracellular region; Protein of unknown function (DUF1624)
oases_313814	-1.52579	0.0218728	4.27596	43.0319	0.000266005	655	1176	1191	365	333	274	NA
oases_462505	-1.38991	0.0218728	3.22526	43.0345	0.000265954	364	592	446	130	250	140	NA
oases_483968	-3.54925	0.0218728	0.0923317	43.6526	0.000266263	41	96	61	10	3	2	NA
oases_515529	-1.09102	0.0218728	3.77636	43.0357	0.000265931	404	909	680	265	314	284	NA
oases_546679	2.99857	0.0218728	2.52602	44.3105	0.000264913	12	67	62	375	277	333	Morus notabilis 2-oxoglutarate-dependent dioxygenase DAO
rnaspades_151556	-1.4776	0.0218728	1.3863	43.0467	0.000265716	73	178	154	37	58	40	NA
trinity_345000	2.06537	0.0218728	3.3635	43.8854	0.000265903	111	164	133	432	397	796	LIM domain-containing protein WLIM1-like
oases_154396	-1.94121	0.0218923	3.94931	43.2632	0.000266953	665	1137	752	174	335	136	Glycosyl hydrolases family 35
oases_183072	-1.28534	0.0218923	4.19971	42.987	0.000266888	598	1253	920	309	472	287	Subtilisin serine protease family (S8)
oases_393153	1.42686	0.0218923	1.23128	42.9617	0.000267385	25	66	43	85	131	119	NA
oases_475609	-4.45974	0.0218923	2.35229	44.1707	0.000267542	66	674	388	15	17	11	NA
rnaspades_25456	2.52251	0.0218923	0.0515852	42.9558	0.000267502	11	7	11	41	56	69	GRAS family
rnaspades_78273	-2.61073	0.0218923	0.607331	43.0902	0.000267158	87	105	63	18	12	10	Myb-type HTH
oases_471756	-1.68286	0.0219089	3.29432	42.9347	0.00026792	266	759	600	164	162	128	NA
oases_395019	-1.51342	0.0219094	2.02024	42.9103	0.000268402	118	318	208	57	93	58	NA
oases_453588	2.57198	0.0219094	1.09893	43.4838	0.000268447	15	27	21	134	69	141	Morus notabilis NAC transcription factor 47 (LOC21396853),
trinity_886	-1.78022	0.0219094	0.0806924	42.9112	0.000268385	47	61	51	10	18	17	Protein phosphatase 2C
oases_165113	-2.2164	0.0219359	0.893696	42.8741	0.000269121	83	119	104	14	16	33	probable protein phosphatase 2C 6
oases_234727	1.04842	0.0219359	2.20292	42.8819	0.000268966	76	122	111	160	234	219	Myc-type, basic helix-loop-helix (bHLH)
oases_159936	-1.21888	0.0219439	2.31181	42.8605	0.000269392	156	362	220	80	121	94	subtilisin-like protease SBT3.5 isoform X2
oases_217909	-1.68367	0.0219819	2.03628	42.8194	0.000270211	168	252	219	44	58	89	FBP; fructose-1,6-bisphosphatase I [EC:3.1.3.11]
oases_382274	-2.28293	0.0219819	0.536231	42.7849	0.000270902	75	101	61	9	25	14	trans-resveratrol di-O-methyltransferase
oases_478084	2.69522	0.0219819	0.382793	42.8069	0.000270782	13	16	5	51	98	69	Morus notabilis IAA-amino acid hydrolase ILR1-like 7
oases_97019	-1.34664	0.0219819	2.77755	42.7966	0.000270668	290	428	288	126	125	126	NA
trinity_189297	-1.71618	0.0219819	0.983482	42.8194	0.000270213	95	115	89	28	37	24	PDZ domain profile.;PDZ_CTP_protease;PDZ domain;Peptidase family S41
trinity_244117	-1.89746	0.0219819	2.01854	42.7761	0.00027108	145	319	210	40	92	40	S-locus glycoprotein domain
trinity_45653	3.68031	0.0219819	1.17466	43.9941	0.000270914	12	11	9	78	269	77	auxin-responsive GH3
oases_455324	-1.881	0.0220626	1.45166	42.718	0.00027225	108	198	137	47	37	27	NA
oases_502629	2.03372	0.022077	0.961704	42.7003	0.000272607	17	31	30	91	74	133	Morus notabilis AMP deaminase
oases_94391	-1.37884	0.022077	2.17232	42.6919	0.000272778	177	312	185	58	105	86	NA
oases_147949	2.59391	0.0220826	0.347273	42.6798	0.000273023	6	10	20	74	78	54	Morus notabilis calcineurin B-like protein 7
trinity_132554	1.22178	0.0220838	3.59451	42.6704	0.000273213	156	346	271	481	537	646	multiple organellar RNA editing factor 8, chloroplastic/mitochondrial-like
oases_245544	-1.14346	0.02209	2.05651	42.658	0.000273465	135	256	206	61	105	91	NA
oases_515519	-1.09952	0.0221041	3.14913	42.6407	0.000273815	268	547	464	172	185	196	NA
oases_154348	-2.00326	0.022133	3.37814	43.3084	0.000274447	456	760	511	116	218	84	Glycosyl hydrolase family 35 signature
rnaspades_187923	1.43652	0.022133	1.09283	42.6059	0.000274524	29	42	45	80	135	90	NA
oases_43057	-2.10977	0.0221668	2.16455	43.1219	0.000275119	229	291	211	32	55	80	Morus notabilis phosphoglycolate phosphatase 1B, chloroplastic
oases_342550	0.983576	0.0221673	2.79575	42.5663	0.000275334	124	195	162	277	329	300	NA
oases_430273	1.7721	0.0221673	0.220536	42.5594	0.000275477	10	29	15	48	61	62	xaa-Pro dipeptidase
oases_550100	2.1964	0.0221804	0.491222	42.5343	0.000275992	7	24	21	48	80	95	NA
rnaspades_105448	3.04812	0.0221804	-0.261632	42.5409	0.000275855	7	8	2	34	66	40	no hit
oases_165076	-1.36445	0.022183	4.78278	42.5241	0.0002762	1002	1767	1387	489	649	391	Leucine rich repeat protein kinase
oases_173233	-1.52091	0.022205	1.28207	42.5023	0.00027665	111	136	111	40	43	38	NA
oases_88191	-1.17195	0.0222128	4.64276	42.489	0.000276924	823	1644	1200	386	663	495	NA
oases_159906	2.16354	0.0222556	1.5374	42.6238	0.000277634	31	31	43	86	201	186	Subtilisin serine protease family (S8)
trinity_364529	-1.55901	0.0222587	1.47622	42.4397	0.000277944	78	219	146	33	53	52	Signal peptide region;Region of a membrane-bound protein predicted to be outside the membrane, in the extracellular region
trinity_3978	-1.2862	0.0222587	2.19043	42.4357	0.000278027	170	286	212	84	78	95	Myelodysplasia-myeloid leukemia factor 1-interacting protein
trinity_15900	-2.22355	0.0222627	0.332335	42.4248	0.000278253	36	109	70	17	12	12	ATP-dependent protease La (LON) substrate-binding domain
oases_200581	1.31493	0.0222814	3.63065	42.3764	0.000279259	199	315	220	449	817	512	Eukaryotic RNA Recognition Motif (RRM) profile.;RNA dependent RNA polymerase;RRM_SF
oases_287556	-2.31186	0.0222814	4.57712	43.2674	0.000279037	1122	1842	1163	158	469	199	Hydrophobic region of a signal peptide.;N-terminal region of a signal peptide; Region of a membrane-bound protein predicted to be outside the membrane, in the extracellular region
oases_468168	1.62841	0.0222814	3.60936	42.3786	0.000279213	116	274	249	523	521	764	NA
rnaspades_29815	-1.96064	0.0222814	3.14652	42.9661	0.00027937	449	496	462	143	105	100	NA
rnaspades_82326	-1.43574	0.0222814	1.77776	42.3785	0.000279215	104	267	162	58	70	52	Ndr family
oases_468143	1.62776	0.0222905	3.53121	42.3571	0.000279661	101	277	234	504	521	689	puromycin-sensitive aminopeptidase isoform X2
oases_331949	-2.7888	0.0223076	0.631937	42.781	0.000280847	66	154	60	5	19	14	NA
oases_33272	-1.83224	0.0223076	2.51421	42.3624	0.00028147	176	462	321	60	130	62	NA
oases_341599	1.10245	0.0223076	2.25469	42.2954	0.000280954	73	124	117	199	216	220	Protein usf
oases_395268	-1.27721	0.0223076	2.21574	42.3024	0.000280807	159	283	241	83	115	69	NA
oases_58599	-3.76331	0.0223076	2.73413	43.4899	0.000280841	492	424	277	47	19	20	no hit
rnaspades_2935	1.89375	0.0223076	1.82715	42.2715	0.000281459	39	61	54	134	149	262	NA
rnaspades_50497	-1.63633	0.0223076	5.34705	42.3212	0.000280414	1772	2229	2270	632	557	746	psbO; photosystem II oxygen-evolving enhancer protein 1
trinity_294176	-1.97585	0.0223076	2.97476	42.9312	0.000280292	330	616	365	132	92	81	NA
trinity_336278	-1.51325	0.0223076	1.76462	42.2876	0.000281119	136	200	176	36	82	58	Zinc finger CCHC-type profile.
oases_108092	-1.4955	0.022362	1.9397	42.23	0.000282333	169	227	175	68	74	53	Inositol monophosphatase family signature 1.;Inositol monophosphatase family;bisphos_HAL2: 3'(2'),5'-bisphosphate nucleotidase
oases_28670	-1.8379	0.0223689	4.41534	42.2028	0.000282909	824	1604	1095	240	495	212	GDP-fucose protein O-fucosyltransferase
oases_305564	-1.37019	0.0223689	3.08027	42.2132	0.00028269	296	552	431	102	226	149	NA
oases_81869	-3.24115	0.0223689	3.87692	43.3856	0.000282953	1037	864	665	123	98	50	Morus notabilis aquaporin PIP2-2 (LOC21407136),
oases_304923	-2.20825	0.0223757	1.47428	42.4163	0.000283217	104	225	149	19	57	23	Morus notabilis indole-3-acetic acid-induced protein ARG7
oases_187721	-1.72373	0.022421	3.19337	42.1522	0.000283985	366	651	448	165	150	97	NA
oases_315258	1.17387	0.022421	1.43824	42.1446	0.000284146	39	74	59	114	123	126	NA
oases_412254	-1.36782	0.0224254	1.41642	42.1337	0.000284379	84	178	139	47	44	52	phytochromobilin:ferredoxin oxidoreductase, chloroplastic isoform X2
oases_258492	-2.07309	0.0224303	0.135531	42.095	0.000285207	32	98	53	13	12	14	Morus notabilis SPX domain-containing protein 1
oases_367433	-1.85698	0.0224303	2.11266	42.1064	0.000284964	239	236	189	45	71	69	NA
oases_402646	0.992201	0.0224303	2.59121	42.0892	0.000285331	101	165	151	209	319	268	NA
oases_440614	1.82307	0.0224303	1.62398	42.1016	0.000285066	28	68	47	92	179	206	transcription elongation factor
oases_450704	-2.25963	0.0224303	4.44322	42.9654	0.000284756	1355	1177	969	267	255	212	magnesium-protoporphyrin IX monomethyl ester [oxidative] cyclase, chloroplastic
oases_166531	-2.7939	0.0224686	2.12335	43.2197	0.000286353	270	251	221	46	22	36	Region of a membrane-bound protein predicted to be embedded in the membrane.;Region of a membrane-bound protein predicted to be outside the membrane, in the extracellular region.
trinity_361855	-2.25197	0.0224686	0.513309	42.0434	0.000286316	67	84	81	11	27	10	Serine carboxypeptidases
trinity_389867	-1.18335	0.0224686	2.39124	42.0429	0.000286326	208	309	227	101	111	101	alpha/beta hydrolase
oases_520218	2.39998	0.022489	0.558696	42.0212	0.000286792	13	21	13	102	65	63	NA
oases_283998	-1.62541	0.0225088	4.29008	42.0013	0.000287224	632	1504	1042	194	457	324	glucomannan 4-beta-mannosyltransferase 2
oases_105243	1.45301	0.022515	1.74883	41.9586	0.000288149	49	67	66	106	193	189	Glycosyl transferase family 8
oases_154389	-1.99062	0.022515	4.00607	42.3814	0.000288246	703	1177	790	199	321	127	Glycosyl hydrolases family 3
oases_183069	-1.23254	0.022515	4.20023	41.9559	0.000288206	596	1248	898	296	493	312	subtilisin-like protease SBT2.5
oases_199511	-1.44111	0.022515	0.801854	41.9789	0.000287707	61	104	93	29	27	33	Protein of unknown function (DUF1475)
oases_376592	-3.69135	0.022515	0.962344	43.1066	0.000288701	99	126	134	16	8	2	Morus notabilis RNA polymerase sigma factor sigE, chloroplastic/mitochondrial
oases_404837	1.36624	0.022515	5.62089	41.925	0.000288878	549	1310	1105	2036	2558	2441	NA
oases_506122	1.95294	0.022515	1.5251	41.9367	0.000288625	41	41	34	98	210	147	NA
rnaspades_28209	1.90751	0.022515	-0.256141	41.9323	0.000288719	9	13	12	35	37	50	NA
trinity_40419	1.81695	0.022515	0.436499	41.9235	0.000288911	17	23	19	41	83	80	UDP-glucoronosyl and UDP-glucosyl transferase
oases_509982	1.86439	0.0225279	1.01892	41.9077	0.000289255	24	29	34	110	85	106	NA
oases_284333	-2.25122	0.0226061	1.12086	41.9165	0.000290438	89	182	101	13	42	20	Morus notabilis probable galactinol-sucrose galactosyltransferase 1
oases_143297	-3.17336	0.0226161	1.1532	43.0091	0.000290746	161	111	104	18	11	13	Solute carrier (Solcar) repeat profile.;Mitochondrial carrier protein
oases_141515	-1.60254	0.0226283	0.705966	41.8243	0.000291082	55	106	89	29	24	23	Sirtuin catalytic domain profile.
oases_301393	-1.11849	0.0226363	1.5518	41.8106	0.000291384	101	177	135	51	75	55	NA
oases_81878	-3.17919	0.0226363	4.12011	42.97	0.000291571	1070	1195	858	142	149	47	Morus notabilis aquaporin PIP2-2 (LOC21407136),
trinity_18735	1.72007	0.0226363	0.157672	41.7951	0.000291725	13	18	20	56	56	48	Cellulose synthase
oases_389686	-1.15603	0.0226442	2.09361	41.7824	0.000292005	147	262	202	70	116	76	UMP-CMP kinase
oases_286211	-1.79657	0.0226982	1.1025	41.735	0.000293053	105	125	99	33	35	24	NA
oases_635071	-5.29523	0.0226982	2.74483	42.8744	0.000293602	409	415	473	20	0	11	Morus notabilis zinc finger protein CONSTANS-LIKE 2
trinity_170432	1.31253	0.0226982	3.97684	41.7189	0.000293411	187	441	342	703	692	803	NA
trinity_238045	1.36156	0.0226982	1.37643	41.7129	0.000293544	30	68	54	100	120	143	Ssu72-like protein
trinity_43793	1.48221	0.0226982	3.13143	41.7284	0.0002932	105	186	192	370	364	528	CCAAT-binding transcription factor (CBF-B/NF-YA) subunit B
oases_508290	-0.960393	0.0227869	2.84168	41.6507	0.000294931	222	447	329	143	178	158	acyl-coenzyme A thioesterase 9, mitochondrial
oases_214779	1.09057	0.0228163	2.88535	41.6256	0.000295493	109	199	186	319	371	297	DNA polymerase V
oases_190571	-4.15774	0.0228631	1.65012	42.7162	0.000297	250	164	143	15	14	3	Sugar efflux transporter for intercellular exchange
oases_262479	-3.67249	0.0228631	3.06127	42.7159	0.000297006	534	568	430	64	36	15	BTB/POZ domain;BTB domain profile.
oases_329190	-1.35362	0.0228631	5.03502	41.5595	0.00029698	995	2259	1801	526	803	516	NA
oases_333505	1.80375	0.0228631	0.639607	41.5877	0.000296344	19	27	23	55	118	64	NA
trinity_33449	-1.54	0.0228631	1.56153	41.5791	0.000296537	132	167	140	52	47	46	Serine/Threonine protein kinase
oases_367466	-2.1958	0.0229127	1.51025	41.7457	0.000298762	158	165	136	19	52	31	probable beta-1,3-galactosyltransferase 2 (LOC21386372),
oases_430278	1.98034	0.0229127	0.091076	41.5005	0.000298313	6	22	16	47	53	60	NA
oases_468128	1.74685	0.0229127	3.85901	41.466	0.000299096	113	317	293	611	687	906	NA
oases_541829	5.01483	0.0229127	2.75002	42.6194	0.000299105	9	9	23	529	127	564	Morus notabilis serine carboxypeptidase-like 31
rnaspades_1146	1.16851	0.0229127	2.64124	41.5214	0.000297841	99	166	133	267	262	312	NA
rnaspades_61031	1.12131	0.0229127	3.30342	41.4872	0.000298615	155	272	222	310	563	485	Aldo-keto reductase
trinity_170255	0.976189	0.0229127	3.39187	41.4859	0.000298645	188	298	246	419	481	469	ilvC; ketol-acid reductoisomerase
trinity_322649	1.61948	0.0229127	0.648841	41.4917	0.000298512	24	31	21	64	96	68	consensus disorder prediction;AP2/ERF domain profile.;AP2;AP2 domain
oases_359718	-1.47309	0.0229224	1.5202	41.4521	0.000299413	107	180	145	53	42	50	E3 ubiquitin-protein ligase COP1
oases_280488	-2.87151	0.0229355	2.23683	42.5892	0.000299767	291	286	235	53	26	28	Pentatricopeptide (PPR) repeat
oases_108296	1.09561	0.0229373	2.03224	41.4277	0.000299971	65	109	95	159	183	202	multiple organellar RNA editing factor 2, chloroplastic-like
oases_266347	-1.15228	0.0229373	1.94382	41.4038	0.000300518	146	219	176	75	82	75	NA
oases_341610	1.15805	0.0229373	5.22581	41.4072	0.00030044	614	1008	790	1551	1753	1796	NA
oases_538727	-3.56652	0.0229373	1.03751	42.5676	0.00030024	38	176	194	5	16	10	Morus notabilis glycerophosphodiester phosphodiesterase GDPD1, chloroplastic
oases_151889	-1.05292	0.0229497	3.55251	41.3446	0.000301876	384	665	605	230	308	218	putative glycerol-3-phosphate transporter 5
oases_173821	-1.09488	0.0229497	2.46843	41.3412	0.000301956	217	315	237	99	135	114	GDSL/SGNH-like Acyl-Esterase family found in Pmr5 and Cas1p
oases_359672	1.08539	0.0229497	4.38266	41.3733	0.000301217	360	551	471	881	974	936	NA
oases_455315	-2.02143	0.0229497	1.78426	41.4686	0.000301622	125	266	188	58	39	32	Morus notabilis deoxyribodipyrimidine photo-lyase
oases_89809	-1.20402	0.0229497	1.37901	41.3643	0.000301424	78	171	130	40	63	51	NA
trinity_271371	-2.55643	0.0229497	1.99257	42.5198	0.000301291	147	376	204	22	70	25	Protein of unknown function (DUF4005)
trinity_41568	2.62201	0.0229497	0.730158	41.654	0.000301487	18	9	17	87	90	94	disease resistance protein RPM1
oases_240803	-2.1743	0.0229688	1.09049	41.3224	0.00030239	58	179	134	16	40	20	Cellulose synthase
oases_104012	-1.40621	0.0229718	2.32655	41.2946	0.000303031	199	325	226	76	80	112	protein CURVATURE THYLAKOID 1C, chloroplastic
oases_228404	1.11674	0.0229718	2.21373	41.2891	0.000303158	78	136	89	181	219	222	UBP1-associated proteins 1C-like
oases_521616	-2.12632	0.0229718	0.131511	41.3116	0.000302637	53	76	45	14	15	9	Thioredoxin-like fold containing protein
oases_590053	7.12839	0.0229718	3.16948	42.4411	0.000303031	11	1	0	271	1271	333	non-specific lipid-transfer protein 1
oases_287542	-2.23964	0.0229963	4.12398	42.2039	0.000304765	790	1361	850	126	357	144	Cellulase (glycosyl hydrolase family 5)
oases_333230	2.53228	0.0229963	2.95435	42.3564	0.000304922	37	105	104	349	300	640	Morus notabilis NADP-dependent malic enzyme
oases_342548	1.08561	0.0229963	2.73327	41.2046	0.000305124	114	202	127	259	324	307	homeobox-DDT domain protein RLT3 isoform X1
oases_515918	2.42808	0.0229963	0.280152	41.2488	0.000304094	6	21	12	38	68	91	no hit
rnaspades_23402	-1.19956	0.0229963	1.45347	41.2232	0.000304689	103	172	115	44	61	57	F-box domain containing protein
rnaspades_35653	-1.42	0.0229963	3.04137	41.2657	0.0003037	382	422	393	122	190	134	NA
trinity_250424	1.34044	0.0229963	2.30916	41.2463	0.000304152	62	122	110	239	211	237	putative disease resistance protein RGA3
trinity_250938	-0.931412	0.0229963	3.245	41.2387	0.000304329	309	540	449	169	255	225	probable sugar phosphate/phosphate translocator At3g11320
trinity_43499	1.07094	0.0229963	3.14913	41.2075	0.000305056	127	283	199	315	437	440	Subtilisin serine protease family (S8)
trinity_113797	-1.46904	0.0230043	3.91747	41.1815	0.000305664	419	1066	912	188	356	264	Chitinase class I
trinity_189277	-1.34569	0.0230043	1.95156	41.1853	0.000305575	153	258	160	60	70	83	NA
trinity_238120	-3.21223	0.0230043	2.06113	42.3182	0.000305777	326	190	185	29	30	20	Glyceraldehyde 3-phosphate dehydrogenase
oases_7388	3.63411	0.0230312	1.47066	42.2942	0.000306317	10	16	16	80	112	310	Morus notabilis glutamate receptor 3.6 (LOC21390474
trinity_397174	-1.21182	0.0230316	1.9578	41.1456	0.000306505	143	236	179	66	101	64	hydroxyproline O-galactosyltransferase GALT3
oases_168395	3.23185	0.0230395	1.4459	42.2402	0.000307537	23	13	14	86	166	233	STAS_SulP_like_sulfate_transporter;STAS domain profile.;STAS domain
oases_222585	-2.95919	0.0230395	-0.0306265	41.1037	0.000307491	35	90	51	3	14	4	Cytochrome P450
oases_299813	-2.0433	0.0230395	1.58921	41.1481	0.000308284	104	233	172	21	65	32	short-chain dehydrogenase reductase 2a
oases_334804	2.12092	0.0230395	1.55525	41.2689	0.000307985	16	65	38	106	167	198	NA
oases_380433	-0.988779	0.0230395	2.01872	41.0516	0.000308723	132	238	189	75	106	86	NA
oases_459406	1.80308	0.0230395	0.61293	41.0551	0.00030864	13	39	19	75	85	67	DNA-directed RNA polymerase I subunit rpa49-like
oases_499047	-1.47609	0.0230395	4.58	41.0657	0.000308389	721	1847	1242	412	378	445	multicopper oxidase LPR1-like
oases_501848	-2.82437	0.0230395	2.797	42.2308	0.000307751	134	694	538	53	49	65	Morus notabilis trihelix transcription factor GT-2
oases_85643	-2.56346	0.0230395	2.06283	42.1944	0.000308575	283	210	188	32	56	32	Morus notabilis G-type lectin S-receptor-like serine/threonine-protein kinase B120
rnaspades_21905	-1.89525	0.0230395	1.84058	41.0586	0.000308556	195	196	162	52	54	41	NA
trinity_15010	-1.2352	0.0230395	2.20746	41.0481	0.000308805	166	271	231	85	81	101	Trp-Asp (WD) repeats
trinity_97198	1.92199	0.0230395	2.59634	41.4498	0.000307431	70	93	94	294	222	408	Ethylene responsive element binding protein signature;AP2/ERF domain profile.;AP2;AP2 domain
oases_252310	-1.08931	0.0230647	3.02846	41.0262	0.000309325	268	502	394	158	215	143	Serine/Threonine protein kinases
oases_305550	-1.01094	0.023065	3.62966	41.0183	0.000309512	396	760	587	206	344	272	NA
oases_252322	-0.951734	0.0231038	3.05989	40.9888	0.000310216	270	469	407	155	233	177	;Serine/Threonine protein kinases
oases_204841	2.99089	0.0231041	2.8718	42.0532	0.000311807	14	95	74	464	402	395	protein GIGANTEA
oases_271149	-1.46717	0.0231041	2.23391	40.9094	0.000312117	200	306	200	83	97	64	Phosphoenolpyruvate hydrolase-like
oases_28647	-1.86979	0.0231041	3.01776	41.2858	0.00031128	302	636	409	86	188	78	NA
oases_28662	-1.8353	0.0231041	4.36627	40.9267	0.000311702	780	1515	1109	220	491	209	NA
oases_374042	1.85835	0.0231041	1.44051	40.8967	0.000312421	20	62	43	103	130	182	NA
oases_474127	1.57895	0.0231041	2.69535	40.9282	0.000311664	91	112	126	325	268	345	Serine/threonine-protein kinase HT1
oases_481149	1.5126	0.0231041	3.3519	40.9467	0.000311222	118	232	209	489	398	580	NA
oases_502627	1.89777	0.0231041	0.557509	40.9011	0.000312315	16	23	23	62	60	98	NA
oases_516455	1.20089	0.0231041	3.34902	40.9459	0.00031124	179	221	226	443	510	443	NA
oases_639271	1.40417	0.0231041	2.69698	40.9129	0.000312032	90	136	140	199	369	374	NA
rnaspades_98550	-1.40264	0.0231041	0.956061	40.9482	0.000311186	62	108	117	29	43	31	Region of a membrane-bound protein predicted to be embedded in the membrane.;consensus disorder prediction;Region of a membrane-bound protein predicted to be outside the membrane, in the extracellular region.
trinity_69128	-4.99779	0.0231041	0.99463	42.0537	0.000311795	134	130	109	9	0	2	Morus notabilis cryptochrome DASH, chloroplastic/mitochondrial
oases_287543	-2.23646	0.0232602	4.53071	41.5887	0.000314898	1036	1796	1151	173	475	185	;Signal peptide region;Region of a membrane-bound protein predicted to be outside the membrane, in the extracellular region.;C-terminal region of a signal peptide.
oases_402637	1.04914	0.0232602	1.84033	40.779	0.00031527	62	93	83	131	182	161	NA
oases_482176	-1.42655	0.0232602	4.05072	40.7876	0.000315062	455	1254	918	214	362	325	NA
oases_91765	3.25434	0.0232602	1.79542	41.9094	0.000315143	4	29	38	212	202	194	Morus notabilis dnaJ homolog subfamily B member 6
rnaspades_33165	-1.36297	0.0232852	0.956869	40.7575	0.000315794	64	118	104	26	48	32	NA
oases_462510	-1.27114	0.023294	3.07901	40.7451	0.000316098	299	545	406	122	236	140	NA
trinity_457502	1.73406	0.0233156	2.11006	40.7255	0.000316576	60	69	71	248	213	177	Tim17/Tim22/Tim23/Pmp24 family
rnaspades_3314	-1.34428	0.0233164	0.756204	40.7175	0.000316772	62	94	87	30	34	27	NA
oases_275468	-1.96532	0.0233276	2.56477	41.2134	0.000317294	326	332	270	75	65	94	Eukaryotic RNA Recognition Motif (RRM)
rnaspades_114741	-2.05357	0.0233276	1.71011	40.8445	0.000317191	148	231	158	53	41	27	Pistacia vera casein kinase II subunit alpha-2-like
oases_240284	-1.76477	0.0233554	3.41524	40.8172	0.000317857	437	665	598	198	137	130	Region of a membrane-bound protein predicted to be outside the membrane, in the extracellular region.;Region of a membrane-bound protein predicted to be embedded in the membrane
oases_550345	2.23202	0.023382	2.24315	41.57	0.000318405	41	58	71	228	171	354	NA
trinity_156698	1.3771	0.0233865	1.72407	40.641	0.000318652	58	68	57	124	186	159	EF-hand calcium-binding domain
oases_444225	1.56071	0.0233949	1.18233	40.6138	0.000319324	28	40	48	74	133	126	NA
rnaspades_68693	1.84271	0.0233949	0.500452	40.6196	0.00031918	15	26	21	83	65	59	consensus disorder prediction
trinity_28487	-1.8117	0.0233949	0.709392	40.6157	0.000319278	62	119	78	28	22	18	finger RING-type signature
oases_280477	-2.65329	0.0233951	2.2906	41.7239	0.000319512	292	293	244	60	31	36	PPR: pentatricopeptide repeat
oases_293962	-1.31581	0.0233961	1.42273	40.5765	0.000320248	101	180	112	37	64	50	FAD/NAD(P)-binding domain containing protein
oases_398465	-2.0962	0.0233961	-0.025071	40.5398	0.000321162	35	81	44	13	9	12	Morus notabilis RHOMBOID-like protein 1
oases_481397	-4.35714	0.0233961	3.94645	41.647	0.000321346	981	1080	870	87	28	18	Morus notabilis heme-binding-like protein At3g10130, chloroplastic
oases_508283	-0.964852	0.0233961	2.82568	40.5511	0.000320881	221	396	362	143	172	157	NA
oases_512245	-1.76661	0.0233961	2.36976	40.531	0.000321383	126	442	307	72	90	68	NA
oases_538731	-3.30426	0.0233961	1.07591	41.6793	0.000320575	55	188	166	3	18	17	Morus notabilis glycerophosphodiester phosphodiesterase GDPD1, chloroplastic
oases_640972	-1.63637	0.0233961	1.33368	40.5733	0.000320329	118	169	96	33	42	44	NA
oases_90789	-3.02451	0.0233961	4.95174	41.6967	0.000320161	2007	1789	1595	190	130	339	Morus notabilis phosphoribulokinase, chloroplastic
rnaspades_4909	-1.03724	0.0233961	2.71172	40.569	0.000320436	239	402	271	115	166	144	LPCAT1_2; lysophosphatidylcholine acyltransferase / lyso-PAF acetyltransferase
trinity_320212	-1.49012	0.0233961	3.6055	40.5414	0.000321121	337	902	705	175	198	256	REF1; coniferyl-aldehyde dehydrogenase
oases_224094	-2.1684	0.0234302	1.24515	40.5812	0.000322037	106	181	108	35	19	27	Alkaline and neutral invertase
oases_170797	1.01189	0.0234303	2.12524	40.4817	0.000322615	66	133	104	160	209	204	probable acylpyruvase FAHD1, mitochondrial
oases_391163	3.61336	0.0234303	4.08679	41.6104	0.000322224	83	69	102	872	474	1690	Morus notabilis asparagine synthetase [glutamine-hydrolyzing]
oases_403211	2.10169	0.0234303	2.26565	41.1741	0.00032247	32	67	92	266	208	277	Morus notabilis nuclear transcription factor Y subunit A-7 (LOC21409967)
oases_645466	-2.34069	0.0234303	0.0283081	40.475	0.000322781	54	69	41	10	8	13	Morus notabilis pheophytinase, chloroplastic (LOC21409461)
oases_359713	-1.5318	0.0234334	1.58127	40.4659	0.00032301	118	196	141	57	48	42	NA
oases_265809	-1.7968	0.0234459	4.09556	40.4652	0.000323369	624	1231	953	194	410	172	Glycosyl hydrolases family 9
oases_408712	-2.57997	0.0234515	-0.0683016	40.4376	0.000323722	32	76	56	6	5	14	Morus notabilis teosinte glume architecture 1
trinity_165505	-3.89511	0.0234515	1.65441	41.5443	0.000323818	228	171	162	22	6	9	protein MET1, chloroplastic
oases_269042	-1.89187	0.0234797	2.44264	40.6656	0.000324394	178	344	376	89	83	51	Cyclin
oases_405916	1.49883	0.0234928	1.61874	40.3964	0.000324762	50	59	51	131	192	122	NA
oases_22136	-4.25225	0.023502	2.11151	41.4889	0.00032516	297	270	230	26	4	10	RBM22; pre-mRNA-splicing factor RBM22/SLT11
oases_3683	-1.35912	0.023502	2.03235	40.3766	0.000325261	155	230	216	70	65	87	NA
oases_145181	2.23629	0.0235102	1.51449	40.8087	0.000325561	18	38	48	132	115	207	Flavin-binding monooxygenase-like
oases_353624	-0.953147	0.0235342	2.48008	40.3297	0.000326454	187	310	264	108	150	117	NA
oases_657047	1.32722	0.0235342	1.4364	40.3316	0.000326404	31	62	67	106	145	127	NA
rnaspades_23063	-3.75509	0.0235342	0.648459	41.4398	0.000326357	104	104	72	12	6	2	Morus notabilis protein high chlorophyll fluorescent 107
oases_317829	-1.26066	0.0235456	0.953631	40.3161	0.000326799	64	115	100	27	47	37	NA
oases_247431	-1.69348	0.0235691	1.18343	40.2814	0.000327686	102	143	103	22	51	33	SDR_a5;NmrA-like family
trinity_15760	1.37047	0.0235691	5.14647	40.2814	0.000327684	488	706	850	1306	1922	1875	consensus disorder prediction
trinity_294644	1.51568	0.0235691	3.81322	40.2916	0.000327425	205	324	224	416	905	789	Region of a membrane-bound protein predicted to be outside the membrane, in the cytoplasm.;Region of a membrane-bound protein predicted to be outside the membrane, in the extracellular region
oases_152704	-3.41486	0.0235731	1.21775	41.355	0.000328436	88	146	200	18	4	15	consensus disorder prediction;B-box zinc finger;BBOX;Zinc finger B-box type profile.
oases_159902	-1.21443	0.0235731	2.24647	40.25	0.000328491	168	313	210	68	127	90	Subtilisin serine protease family (S8)
oases_461939	1.1373	0.0235731	2.17649	40.2703	0.000327969	64	134	99	174	202	232	NA
oases_94384	-1.30166	0.0235731	2.01014	40.26	0.000328233	150	289	158	67	90	71	(6-4)DNA photolyase
trinity_281698	1.54285	0.0236098	1.44743	40.2228	0.000329189	36	50	55	132	114	143	stress up-regulated Nod 19 protein
oases_60080	-1.79014	0.0236651	5.70035	40.1856	0.000330147	1670	2849	3964	725	943	648	NA
oases_474281	2.59542	0.0236973	4.76358	41.2541	0.000330934	85	456	333	1301	1863	1486	Morus notabilis nodulin-related protein 1
oases_499398	1.92413	0.0236973	3.52241	40.7498	0.000330974	99	244	172	627	416	709	Tetratricopeptide-like helical domain containing protein
oases_11761	-1.71358	0.0237081	4.42142	40.064	0.000333305	840	1517	1089	225	537	261	Protein tyrosine kinase
oases_143309	-3.19823	0.0237081	2.38251	41.1396	0.000333797	395	333	171	22	53	28	GDSL-like Lipase/Acylhydrolase
oases_161877	-1.45137	0.0237081	1.14461	40.0396	0.000333944	75	159	102	29	54	33	NA
oases_246799	-1.14422	0.0237081	2.93878	40.0416	0.000333891	270	447	378	107	202	170	Formin homology-2 (FH2) domain
oases_265839	-3.4365	0.0237081	0.495194	41.2358	0.00033139	41	140	91	2	16	5	SAM dependent carboxyl methyltransferase
oases_347805	-2.35489	0.0237081	1.04913	40.3004	0.000332644	44	199	133	19	26	20	Morus notabilis probable beta-1,3-galactosyltransferase 2
oases_35230	-1.24363	0.0237081	1.60005	40.018	0.000334511	123	166	140	55	67	53	NA
oases_359677	1.01669	0.0237081	3.91213	40.0626	0.000333342	257	451	333	621	682	678	ketol-acid reductoisomerase
oases_371905	1.52146	0.0237081	1.49513	40.0231	0.000334376	36	72	43	95	196	125	NA
oases_395253	-1.43993	0.0237081	2.9957	40.0818	0.00033284	286	525	409	101	217	116	NA
oases_399507	-1.96285	0.0237081	3.31937	40.7674	0.000333607	451	587	578	109	97	192	NA
oases_475029	-1.32545	0.0237081	1.54945	40.1003	0.000332357	98	201	137	50	70	43	NA
oases_477864	1.57044	0.0237081	2.90878	40.0291	0.00033422	72	195	141	407	354	327	probable glucan 1,3-beta-glucosidase A
oases_639274	1.17448	0.0237081	2.32399	40.0645	0.000333292	88	119	105	168	282	240	putative E3 ubiquitin-protein ligase XBAT31
oases_97020	-1.39328	0.0237081	2.78687	40.1244	0.000331731	292	458	277	118	117	136	NA
rnaspades_47284	6.15222	0.0237081	3.28036	41.1997	0.00033229	3	19	7	549	131	1149	no hit
trinity_272109	1.66615	0.0237081	4.31636	40.0355	0.000334051	171	442	419	839	919	1228	Membrane alanyl dipeptidase (M1) family
trinity_347859	-1.30728	0.0237081	2.11475	40.1134	0.000332018	182	241	200	58	106	84	GDSL/SGNH-like Acyl-Esterase
trinity_107843	3.62104	0.0237396	0.858838	41.0861	0.000335144	2	9	17	120	68	127	LEAF RUST 10 DISEASE-RESISTANCE LOCUS RECEPTOR-LIKE PROTEIN KINASE-like 1.2 isoform X1
oases_395025	-1.48073	0.0237906	2.30076	39.9374	0.000336634	134	376	272	60	112	87	NA
oases_39799	-1.84217	0.0237906	1.8036	39.9416	0.000336522	190	166	174	46	51	51	NA
oases_550094	2.75377	0.0237906	0.238751	40.053	0.000336325	5	17	9	36	61	100	R3H-associated N-terminal domain containing protein
rnaspades_78577	-1.67455	0.0237906	5.49183	39.9573	0.000336108	1411	2493	3318	673	824	628	Region of a membrane-bound protein predicted to be embedded in the membrane.;consensus disorder prediction; Region of a membrane-bound protein predicted to be outside the membrane, in the extracellular region.
trinity_220678	2.96013	0.0237906	4.10208	41.0205	0.000336807	143	95	140	1189	648	1066	BURP domain;BURP domain profile
oases_198203	-4.73314	0.0238477	3.08825	40.9813	0.000337805	531	558	539	42	9	6	Complex I intermediate-associated protein 30 (CIA30)
oases_502632	1.96496	0.0238728	0.835826	39.8728	0.000338349	16	36	23	83	68	119	NA
oases_153026	1.28577	0.0238882	1.6792	39.8055	0.000340147	41	88	66	152	146	140	ribosome biogenesis protein WDR12 homolog
oases_213756	-2.78449	0.0238882	5.16636	40.9408	0.000338842	1261	2920	2557	437	243	182	Morus notabilis la-related protein 6B
oases_269044	-1.78392	0.0238882	2.44594	39.8826	0.000340077	171	359	361	88	98	53	Hydrophobic region of a signal peptide.;Signal peptide region;consensus disorder prediction;N-terminal region of a signal peptide
oases_332679	1.22294	0.0238882	1.16807	39.7515	0.000341602	38	57	41	84	118	104	Inositol-tetrakisphosphate 1-kinase
oases_333252	1.23857	0.0238882	4.84767	39.8279	0.000339549	485	658	612	1131	1348	1522	NADP-dependent malic enzyme
oases_404691	-2.63115	0.0238882	1.66215	40.8382	0.000341484	175	218	151	12	51	26	no hit
oases_469941	3.39534	0.0238882	0.74501	40.8969	0.00033997	9	14	6	40	102	158	probable xyloglucan endotransglucosylase/hydrolase protein 2
oases_512620	1.30515	0.0238882	1.38389	39.8397	0.000339232	38	65	51	110	110	138	NA
oases_578662	7.75577	0.0238882	3.51463	40.8455	0.000341295	0	8	3	565	125	1494	NADH-cytochrome b5 reductase
oases_632837	-1.23976	0.0238882	3.29845	39.7729	0.000341023	400	506	496	160	192	225	NA
rnaspades_117497	1.36193	0.0238882	1.83472	39.7707	0.000341084	50	74	80	141	158	201	NA
rnaspades_84123	-1.80181	0.0238882	0.895888	39.7844	0.000340715	94	95	92	27	26	26	glycine dehydrogenase (decarboxylating), mitochondrial
trinity_129424	2.37769	0.0238882	0.888109	40.0041	0.000339069	10	35	18	88	73	135	Region of a membrane-bound protein predicted to be embedded in the membrane.;Region of a membrane-bound protein predicted to be outside the membrane, in the cytoplasm
trinity_23556	1.0169	0.0238882	2.40305	39.7664	0.000341198	86	143	133	218	245	229	GMP synthase (glutamine-hydrolyzing)
trinity_317649	-3.71684	0.0238882	1.66845	40.8454	0.000341298	64	286	294	22	9	11	Zinc finger B-box
trinity_355793	1.79842	0.0238882	1.70979	39.7869	0.000340649	22	74	61	151	156	186	Ankyrin repeat region circular profile
oases_94401	-1.35211	0.0239671	0.942742	39.7027	0.00034292	67	129	87	35	34	34	NA
trinity_404844	-1.9536	0.0239975	1.35418	39.6796	0.000343546	108	155	147	44	29	26	Phosphoenolpyruvate hydrolase-like
oases_222578	-3.43178	0.0240671	0.00936439	40.1742	0.000345688	41	75	67	3	12	1	cytochrome P450 85A-like
oases_395024	-1.45036	0.0240671	0.975197	39.6126	0.000345372	67	132	97	25	49	29	NA
oases_425095	2.29679	0.0240671	0.0513371	39.61	0.000345443	4	20	12	57	55	49	NA
oases_94701	-1.86249	0.0240671	1.76748	39.6313	0.000344861	178	205	146	41	68	36	NA
rnaspades_16955	-2.32914	0.0240671	2.57546	40.6909	0.000345324	340	302	330	78	48	63	protochlorophyllide-dependent translocon component 52, chloroplastic
trinity_238124	-3.01205	0.0240671	1.95759	40.6801	0.000345608	298	179	167	28	26	29	Glyceraldehyde 3-phosphate dehydrogenase
oases_176061	1.34187	0.0240899	0.842816	39.5674	0.000346612	21	49	35	79	93	75	casein kinase 1-like protein HD16
oases_29589	-1.84344	0.0240899	2.65892	39.8544	0.000346586	246	430	352	57	154	69	putative glycerol-3-phosphate transporter 1
oases_413559	1.78448	0.0240899	0.896989	39.5671	0.00034662	26	39	19	91	97	88	TMV resistance protein N
oases_510560	1.32086	0.0240899	0.96235	39.5526	0.000347018	29	49	35	75	118	78	NA
trinity_105324	-2.17335	0.0240899	0.22104	39.5474	0.000347162	37	76	79	17	13	9	no hit
trinity_250382	0.941518	0.0240899	2.82388	39.55	0.000347088	120	205	179	266	373	283	prohibitin-1, mitochondrial
oases_312130	1.48335	0.0241202	4.08837	39.5178	0.000347976	240	386	304	751	668	1028	NA
oases_393253	1.79783	0.0241202	2.54567	39.6554	0.000347982	44	133	105	221	279	394	rust resistance kinase Lr10-like
oases_270695	-1.90656	0.0241219	-0.249125	39.4992	0.000348492	35	56	38	7	16	10	consensus disorder prediction
oases_354412	1.57595	0.0241219	3.6194	39.5045	0.000348344	189	231	204	675	546	559	NA
oases_448881	-2.18265	0.0241219	0.371387	39.4859	0.000348859	50	59	99	12	14	18	strigolactone esterase DWARF14
oases_639268	1.30244	0.0241219	2.40325	39.4891	0.00034877	68	146	108	162	325	268	NA
trinity_404932	-1.00555	0.0241219	2.03682	39.4822	0.000348962	136	233	197	81	93	92	Ferredoxin-dependent bilin reductase
rnaspades_37828	2.33	0.0241241	3.31339	40.5233	0.000349761	70	134	143	332	445	868	diacylglycerol O-acyltransferase 3, cytosolic (LOC21408794)
trinity_253637	-1.32131	0.0241241	0.780224	39.4598	0.000349582	66	101	79	26	32	36	Interferon-related developmental regulator (IFRD)
trinity_288247	-1.49535	0.0241241	3.01851	39.4642	0.000349461	397	388	397	121	157	141	consensus disorder prediction
trinity_345466	-1.88621	0.0241241	0.30615	39.4625	0.000349508	53	92	49	18	15	16	NA
oases_397915	-1.78918	0.0241261	0.951656	39.4455	0.000349981	92	128	79	19	40	26	NA
oases_455327	-1.9108	0.0241318	1.97227	39.5262	0.000350568	135	338	187	66	47	44	phrB; deoxyribodipyrimidine photo-lyase [EC:4.1.99.3]
oases_455557	1.16286	0.0241318	2.79433	39.4221	0.000350631	89	199	167	286	309	344	NA
oases_96834	-1.17987	0.0241318	5.13792	39.4115	0.000350927	1234	2106	1770	598	940	623	NA
rnaspades_230920	-1.33391	0.0241318	1.09994	39.4081	0.000351022	84	106	116	33	46	39	NA
trinity_211408	-1.34937	0.0241318	1.30348	39.4143	0.000350849	70	184	121	37	50	48	Tocopherol cyclase
oases_454541	-1.52927	0.0241361	2.47023	39.3922	0.000351467	221	352	274	100	73	101	NA
trinity_404616	1.41371	0.0241361	2.07837	39.3935	0.000351429	46	108	90	166	187	247	consensus disorder prediction;Region of a membrane-bound protein predicted to be embedded in the membrane.;Region of a membrane-bound protein predicted to be outside the membrane
oases_159380	-1.24181	0.0241408	2.54197	39.3779	0.000351866	194	376	288	122	111	102	consensus disorder prediction;Response regulatory domain profile.
oases_345933	-1.03257	0.0241408	2.30616	39.376	0.000351918	163	272	252	97	108	112	NA
trinity_3830	-1.47091	0.0241453	0.845379	39.3669	0.000352175	68	131	71	24	37	31	FAD binding domain of DNA photolyase
oases_187717	-1.64163	0.0242069	3.16042	39.328	0.000353266	330	650	446	169	150	101	probable galactinol--sucrose galactosyltransferase 6 isoform X1
oases_389127	1.95164	0.0242114	4.18723	39.6684	0.000353689	147	297	350	551	1114	1259	NA
oases_533415	-1.79314	0.0242114	2.1215	39.3121	0.000353716	213	286	181	72	56	59	NA
oases_296544	-0.924388	0.0242175	2.63957	39.2924	0.000354272	193	350	309	124	156	143	NA
oases_381026	1.16187	0.0242175	1.09517	39.2885	0.000354382	31	62	43	85	110	91	NA
oases_444215	1.10744	0.0242175	1.26161	39.2922	0.000354277	37	67	52	83	124	113	NA
oases_284014	-1.60201	0.0242458	5.31983	39.2621	0.000355128	1244	3148	2116	444	954	615	Glycosyl transferase family group 2
oases_363887	2.25398	0.0242458	4.68268	40.0556	0.000355181	238	274	393	1661	1003	1403	Morus notabilis primary amine oxidase
oases_455298	-1.98906	0.0242677	0.850379	39.2422	0.000355694	61	133	103	30	22	16	NA
oases_548127	0.961983	0.0243037	4.45628	39.2168	0.000356415	363	644	555	831	1087	961	NA
oases_156213	-1.01038	0.0243397	2.61765	39.151	0.000358295	206	383	268	104	169	132	Serine/Threonine protein kinase
oases_280478	-2.90327	0.0243397	2.80694	40.2182	0.000358026	439	408	360	79	40	37	Pentatricopeptide (PPR) repeat profile.;PPR repeat;PPR repeat family;PPR: pentatricopeptide repeat domain
oases_445911	-1.7791	0.0243397	4.07247	39.2565	0.000357291	413	1437	1032	196	260	297	ALDH; aldehyde dehydrogenase (NAD+) [EC:1.2.1.3]
oases_474032	1.1995	0.0243397	2.03613	39.1549	0.000358183	49	119	96	168	220	173	probable diphthine methyl ester synthase
rnaspades_2795	-1.07012	0.0243397	1.93112	39.1645	0.000357908	116	220	202	71	85	84	NA
trinity_293918	-0.979679	0.0243397	2.37418	39.1832	0.000357372	173	280	257	90	134	121	bifunctional dTDP-4-dehydrorhamnose 3,5-epimerase/dTDP-4-dehydrorhamnose reductase
trinity_67964	-1.28892	0.0243397	0.666791	39.1669	0.000357837	53	106	71	27	34	27	10 TM Acyl Transferase
oases_207553	1.06688	0.024341	3.14318	39.1436	0.000358507	158	254	178	377	428	369	VWFA domain profile
trinity_194930	-1.5793	0.0243543	2.20027	39.13	0.000358896	220	285	187	65	101	62	Glucose/ribitol dehydrogenase
oases_410558	3.87679	0.02439	2.41382	40.1605	0.000359616	23	25	20	176	710	152	FT-interacting protein 1
trinity_331929	-1.33707	0.024401	1.42535	39.0926	0.000359972	96	167	132	44	67	38	consensus disorder prediction
oases_594923	1.43009	0.0244134	1.0904	39.0729	0.00036054	31	38	46	95	109	95	NA
trinity_211102	-1.24292	0.0244134	0.495798	39.0728	0.000360542	47	85	68	21	31	28	consensus disorder prediction
oases_265639	-1.50903	0.0244163	3.08877	39.0526	0.000361127	426	425	393	129	159	148	NA
oases_334795	1.61216	0.0244163	0.778632	39.0597	0.000360922	18	47	23	73	84	91	probable WRKY transcription factor 3
oases_374044	1.60855	0.0244163	1.66202	39.046	0.00036132	28	70	67	142	139	180	NA
trinity_152306	1.89684	0.0244163	-0.211824	39.0446	0.000361359	7	15	14	45	38	42	ABC transporter C family member 12-like isoform X1
oases_4256	-1.96088	0.0244167	1.02792	39.0377	0.000361559	79	142	110	35	21	22	NA
oases_230168	-2.71514	0.024488	1.50529	40.0211	0.000363499	99	285	144	15	46	14	Serine carboxypeptidase-like 18
oases_341597	1.16938	0.024488	3.69288	38.9768	0.000363331	216	332	274	554	541	656	NA
oases_395261	-1.47024	0.024488	2.65263	38.9614	0.000363781	222	427	320	93	162	78	NA
oases_46023	-1.43626	0.024488	0.884826	38.9779	0.000363297	81	98	87	26	35	35	NA
oases_492030	1.75537	0.024488	3.10406	39.1706	0.00036335	65	169	188	342	604	385	NA
trinity_20073	-1.1496	0.024488	2.31282	38.9623	0.000363755	172	327	216	101	103	96	Kelch motif;F-box domain
oases_361126	1.27007	0.0244928	3.25014	38.9523	0.000364047	116	276	205	310	507	527	NA
oases_130737	-2.07826	0.0244981	1.14449	38.9429	0.000364321	128	126	92	27	25	29	consensus disorder prediction
oases_404431	-1.97585	0.0245106	1.16024	38.9233	0.000364895	115	129	106	35	28	23	NA
oases_84902	-1.96589	0.0245106	0.550968	38.9266	0.000364798	71	86	71	19	14	23	NA
oases_363889	2.29222	0.024532	4.04962	39.9532	0.000365408	138	182	257	1098	624	903	primary amine oxidase
rnaspades_64870	1.24918	0.0245374	1.01252	38.8898	0.000365878	28	57	38	69	110	98	consensus disorder prediction;Tify domain profile.;tify domain
trinity_210716	-1.54421	0.0245374	2.7095	38.8918	0.000365821	188	485	374	78	163	95	Glycosyl hydrolases family 38
oases_468145	1.59518	0.0245554	3.80954	38.8741	0.000366341	119	340	299	613	655	803	NA
oases_122859	2.89979	0.0245593	3.79148	39.907	0.000366715	120	108	93	471	1508	549	nuclear/nucleolar GTPase 2
oases_475576	-5.06387	0.0245593	3.58922	39.9044	0.00036679	111	1644	999	15	35	20	Morus notabilis potassium channel AKT1
oases_345935	-1.11523	0.0245732	3.58226	38.8189	0.000367973	435	703	561	250	238	250	NA
oases_633382	2.0546	0.0245732	-0.278039	38.8226	0.000367864	4	16	12	33	45	46	Morus notabilis GDSL esterase/lipase 1
rnaspades_100162	2.63151	0.0245732	0.965741	39.5547	0.000367679	6	24	27	112	81	126	no hit
trinity_270809	1.5023	0.0245732	1.91549	38.8448	0.000367206	54	70	75	163	157	220	WRKY transcription factor
trinity_81759	4.68182	0.0245732	1.6815	39.8665	0.000367867	11	2	10	154	105	333	E-class P450 group
oases_403219	1.69418	0.0245869	2.3606	38.8055	0.000368372	58	91	101	223	202	337	NA
oases_239925	1.35141	0.0245938	2.85594	38.7954	0.000368671	110	165	144	306	291	417	Region of a membrane-bound protein predicted to be outside the membrane, in the extracellular region.;Region of a membrane-bound protein predicted to be embedded in the membrane.;Region of a membrane-bound protein predicted to be outside the membrane, in the cytoplasm.;Protein of unknown function (DUF1624)
oases_230183	-2.49464	0.0246024	1.83119	39.8225	0.000369122	136	315	188	28	62	17	Serine carboxypeptidase
oases_506121	1.76134	0.0246024	1.52285	38.7779	0.000369191	41	59	32	96	198	147	NA
oases_523004	-2.00243	0.0246061	2.64517	39.4803	0.000369831	317	254	410	80	94	71	Morus notabilis aldehyde oxidase GLOX1
oases_96830	-1.27241	0.0246061	5.18711	38.7655	0.000369561	1271	2349	1807	584	971	589	NA
trinity_347182	-1.60576	0.0246061	2.28261	38.7605	0.000369709	122	365	305	60	104	75	Protein of unknown function (DUF1218)
oases_11770	-1.74532	0.024613	5.16882	38.7464	0.000370131	1436	2587	1795	353	883	458	Leucine rich repeat N-terminal domain
oases_154436	-1.92628	0.0246596	2.3757	39.1262	0.000371028	224	395	233	64	108	43	Glycosyl hydrolases family 35
oases_279626	-1.66816	0.0246854	3.69494	38.6953	0.000371663	566	825	631	117	310	206	Myb-type HTH
oases_444986	1.2818	0.0246854	4.07866	38.686	0.00037194	249	436	345	597	1151	672	NA
oases_515914	2.27309	0.0246854	1.33931	39.1154	0.000372198	22	33	33	98	98	209	Morus notabilis ubiquitin-conjugating enzyme E2 11
rnaspades_42418	-1.60459	0.0246854	1.16396	38.6786	0.000372164	75	149	124	42	33	30	nudix hydrolase 8
oases_192481	-1.13266	0.0247116	3.21511	38.6303	0.000373621	307	636	407	143	254	186	RNB domain;Ribonuclease II family signature.
oases_286201	-1.89117	0.0247116	0.980979	38.6554	0.000372862	54	172	105	24	37	20	Pyridine nucleotide-disulphide oxidoreductase
oases_392928	-1.18312	0.0247116	1.87214	38.6388	0.000373361	111	238	185	64	94	62	NA
oases_398004	0.947901	0.0247116	2.66286	38.6421	0.000373263	108	185	156	213	314	300	NA
rnaspades_66179	-1.20589	0.0247116	2.66477	38.6253	0.000373771	183	399	356	91	163	129	Phytochrome signature;consensus disorder prediction;PAS fold
trinity_323532	-3.0711	0.0247116	2.64536	39.6631	0.000373715	339	409	375	70	33	22	SRPBCC_11;Polyketide cyclase / dehydrase and lipid transport
oases_130739	-1.6143	0.0247198	1.05915	38.5986	0.000374581	93	119	100	36	36	26	TPR repeat profile.;TPR repeat region circular profile.;Tetratricopeptide repeat
oases_240794	-1.94207	0.0247198	2.38678	39.0688	0.000374776	149	407	337	57	111	48	Cellulose synthase;consensus disorder prediction
oases_247031	-2.36749	0.0247198	0.686887	38.6717	0.000374517	35	157	98	13	22	15	Morus notabilis transcription factor UNE10
oases_377092	1.88971	0.0247198	1.29467	38.5824	0.000375072	21	50	38	119	91	159	NA
oases_58640	-2.06107	0.0247198	3.221	39.5027	0.00037448	547	569	366	128	113	109	NA
trinity_120135	3.0162	0.0247198	3.49351	39.6174	0.000375047	47	72	139	757	387	767	Major pollen allergen Bet V1 signature;Bet_v1-like
oases_220205	-1.81543	0.0247268	1.41651	38.5724	0.000375374	118	181	122	47	34	31	amino-acid N-acetyltransferase
oases_204808	3.24159	0.0247308	1.80473	39.5702	0.000376427	4	36	33	240	181	184	Protein GIGANTEA
oases_237075	-2.24436	0.0247308	0.892245	38.5364	0.000376611	108	107	81	22	26	14	Rubredoxin-like domain profile.
oases_280472	-2.82733	0.0247308	1.35076	39.5655	0.000376566	154	148	132	30	14	15	Morus notabilis pentatricopeptide repeat-containing protein At5g25630
oases_402357	1.30324	0.0247308	3.35808	38.5569	0.000375846	119	248	260	473	531	429	inosine-5'-monophosphate dehydrogenase 2
oases_502034	-1.99613	0.0247308	2.0011	38.8582	0.000376079	106	322	263	32	81	48	NA
oases_96821	-1.14513	0.0247308	4.60165	38.5384	0.000376409	840	1496	1171	402	677	440	NA
oases_349216	1.12629	0.0247413	2.70644	38.5073	0.000377361	109	162	150	228	399	268	protein indeterminate-domain 2
oases_375817	-5.31445	0.0247413	0.823266	39.5391	0.00037734	153	82	81	2	0	6	DWARF27, beta-carotene isomerase
rnaspades_29896	1.43323	0.0247413	1.03642	38.5188	0.000377011	32	51	29	85	115	90	NA
trinity_165440	-1.47727	0.0247427	2.23547	38.5002	0.000377578	205	260	233	84	98	61	PIP2
oases_106888	-1.35744	0.0247503	5.69643	38.4836	0.000378088	2176	2885	2558	909	931	1021	psbO; photosystem II oxygen-evolving enhancer protein 1
oases_475226	-5.1264	0.0247503	1.14571	39.5143	0.00037807	162	171	85	0	11	1	non-specific lipid-transfer protein 1-like
oases_475045	-1.17136	0.0247573	2.78145	38.4737	0.000378391	233	464	305	106	191	126	NA
rnaspades_43910	2.32738	0.0247705	2.36038	39.49	0.000378789	38	65	74	243	177	407	probable flavin-containing monooxygenase 1
oases_393146	1.09603	0.0247965	1.4531	38.4379	0.000379494	47	76	55	105	133	125	NA
trinity_136672	-1.3487	0.0247965	4.33176	38.432	0.000379676	663	1372	1038	258	546	348	Region of a membrane-bound protein predicted to be outside the membrane, in the extracellular region.;Region of a membrane-bound protein predicted to be outside the membrane
trinity_56398	1.26832	0.0247965	0.846128	38.4287	0.000379777	27	47	33	79	86	78	NA
oases_402636	1.1468	0.0248003	1.87674	38.4141	0.000380229	53	97	87	156	199	140	NA
trinity_364531	-1.63591	0.0248003	0.885594	38.4171	0.000380137	53	130	108	30	25	30	zinc-finger of the FCS-type, C2-C2;Zinc finger FLZ-type profile.
oases_225144	-1.16098	0.0248088	2.44887	38.4035	0.000380557	225	285	251	89	124	120	Glutaredoxin
oases_467892	-1.75509	0.0248122	0.825496	38.3955	0.000380805	57	110	113	19	40	20	NA
oases_146744	1.16039	0.0248129	4.70687	38.3634	0.000381801	377	714	613	942	1227	1415	Signal peptide region;consensus disorder prediction;N-terminal region of a signal peptide.;Region of a membrane-bound protein predicted to be outside the membrane, in the extracellular region
oases_147417	-4.06164	0.0248129	5.36657	39.3984	0.000381508	2688	3002	2077	216	49	170	Transferase family
oases_198219	-4.11911	0.0248129	3.06212	39.3887	0.000381798	523	583	466	56	12	16	Complex I intermediate-associated protein 30 (CIA30)
oases_291087	-3.27138	0.0248129	2.28727	39.4035	0.000381357	394	243	187	18	45	29	Zinc finger, C3HC-like
oases_314782	-1.60872	0.0248129	2.57288	38.3671	0.000381685	288	356	255	103	106	77	NA
oases_425549	-1.69774	0.0248446	2.19897	38.335	0.000382682	109	348	304	56	81	76	NA
trinity_376875	-1.61961	0.0248446	0.571398	38.3361	0.000382648	48	112	71	15	26	29	Protein tyrosine kinase
oases_432061	1.8945	0.024899	0.367293	38.2901	0.000384087	15	21	18	52	53	87	NA
rnaspades_17048	2.51169	0.024899	0.641589	38.4873	0.000384113	20	12	12	74	80	98	truncated transcription factor CAULIFLOWER A (LOC21401146),
trinity_106990	-2.95732	0.024899	3.61656	39.3175	0.000383931	866	721	507	80	150	52	pel; pectate lyase [EC:4.2.2.2]
oases_261017	1.74691	0.0249246	3.58554	38.4598	0.000384706	118	265	205	539	449	814	RPM1; disease resistance protein RPM1
oases_141807	-2.15377	0.024956	0.557968	38.2486	0.000385388	66	94	78	22	11	17	Prokaryotic membrane lipoprotein lipid attachment site profile.
oases_12605	-1.15656	0.0249606	1.87129	38.2338	0.000385855	130	220	170	72	70	77	senescence-associated protein AAF, chlorolplastic isoform X1
rnaspades_86754	-2.77944	0.0249606	-0.120056	38.2395	0.000385676	41	78	40	3	14	5	AdoMet_MTases;Mycolic acid cyclopropane synthetase
trinity_254788	-1.82664	0.0250126	2.1073	38.2805	0.000386858	223	228	212	39	69	80	NA
oases_286208	-1.8228	0.0250341	1.24398	38.1852	0.000387389	122	154	90	28	45	29	Pyridine nucleotide-disulphide oxidoreductase
oases_219660	-1.34487	0.0250468	1.6252	38.1602	0.000388182	115	188	150	62	54	51	Myb-type HTH
oases_297044	-1.22544	0.0250468	1.85567	38.1624	0.00038811	136	211	171	73	77	60	NA
trinity_333951	-1.2915	0.0250468	1.56838	38.1661	0.000387993	121	159	143	51	70	47	probable magnesium transporter NIPA8
oases_347806	-1.81874	0.0250514	0.778936	38.1516	0.000388453	42	139	102	22	24	26	NA
oases_338201	1.81447	0.0250609	1.4136	38.1362	0.000388942	22	63	40	81	197	137	adenine DNA glycosylase
rnaspades_48511	1.62478	0.0250609	4.5155	38.1345	0.000388997	197	540	480	1075	1026	1281	NA
oases_102685	-3.32397	0.0250761	0.419465	39.0868	0.000389631	65	108	69	14	3	5	uncharacterised
trinity_249527	-1.78868	0.0250761	1.36995	38.1156	0.000389599	64	195	169	27	41	45	NA
oases_39787	-1.90964	0.0250827	1.02118	38.1052	0.000389933	110	98	101	27	31	24	NA
oases_499970	2.90542	0.0250954	6.4627	38.9656	0.000390329	438	778	974	6920	2890	4874	major allergen Pru ar 1-like
rnaspades_61907	1.16498	0.0251231	1.25802	38.073	0.00039096	34	65	53	82	139	104	Wound-induced protein 1
oases_168371	1.76147	0.025125	3.01589	38.2985	0.000391188	83	182	126	230	456	569	serine/threonine-protein phosphatase T
oases_143301	-3.07811	0.0251426	0.81458	38.9901	0.000393939	119	72	103	15	9	11	Mitochondrial carrier protein
oases_168977	-1.02911	0.0251426	2.03701	37.9677	0.000394352	139	261	173	78	97	89	Region of a membrane-bound protein predicted to be embedded in the membrane; egion of a membrane-bound protein predicted to be outside the membrane, in the extracellular region.
oases_192467	-1.20223	0.0251426	3.17815	38.0348	0.000392188	268	684	408	146	226	174	protein PIN-LIKES 7-like
oases_254415	-1.03085	0.0251426	2.29495	37.9937	0.00039351	143	293	257	90	128	100	casein kinase 1-like protein HD16
oases_274320	-1.4571	0.0251426	1.57176	38.0409	0.000391991	86	224	153	36	71	50	Calponin homology (CH) domain
oases_334284	1.76247	0.0251426	4.37722	38.0068	0.000393089	270	356	340	884	814	1447	NA
oases_425156	3.20406	0.0251426	1.32606	39.0246	0.000392871	12	20	18	110	74	249	CCT domain containing protein
oases_466376	1.31168	0.0251426	1.04888	37.9753	0.000394107	23	57	44	74	117	97	NA
oases_478638	3.76815	0.0251426	2.14695	39.047	0.000392176	9	26	29	345	104	322	cytochrome P450 71B37
oases_85639	-2.36646	0.0251426	2.20624	39.0075	0.000393401	299	235	207	49	62	36	Morus notabilis G-type lectin S-receptor-like serine/threonine-protein kinase B120
rnaspades_20676	-1.93471	0.0251426	3.05009	38.7178	0.000392557	429	471	408	135	116	81	LHCB6; light-harvesting complex II chlorophyll a/b binding protein 6
rnaspades_250	-1.55271	0.0251426	3.06325	37.9921	0.000393564	215	697	455	122	138	157	NA
rnaspades_61335	-1.84585	0.0251426	3.77067	38.3625	0.000394455	532	1013	703	178	301	117	Glycosyl hydrolases family 35
trinity_138885	-2.10623	0.0251426	1.46457	38.1948	0.000394172	135	167	144	44	25	29	Trp-Asp (WD) repeats
trinity_295278	-1.61751	0.0251426	1.94551	37.9889	0.000393667	173	186	219	49	88	51	ACT domain-containing protein ACR3
oases_413905	2.22341	0.0251441	2.93901	38.96	0.000394877	36	139	122	426	342	455	Morus notabilis deoxymugineic acid synthase 1-B
oases_642241	-1.32145	0.0251441	3.66126	37.9549	0.000394768	573	651	588	227	247	236	AT-rich interactive domain protein
oases_421237	2.48515	0.0251634	2.09897	38.9439	0.000395381	18	45	74	180	350	198	Morus notabilis myrcene synthase, chloroplastic
oases_201814	-2.62078	0.0251638	2.40014	38.92	0.000396126	259	420	255	50	76	20	Myb-type HTH
oases_207265	1.15024	0.0251638	2.26814	37.9129	0.000396133	69	134	110	217	251	181	periodic tryptophan protein 2
oases_84275	-2.13386	0.0251638	2.46231	38.7871	0.000396386	153	486	339	53	108	44	Morus notabilis expansin-A8
rnaspades_35083	1.84861	0.0251638	0.558113	37.9088	0.000396265	15	31	19	45	79	99	NA
trinity_146807	-1.14139	0.0251638	2.75813	37.9147	0.000396074	207	416	358	124	180	114	Glycosyl hydrolase family 79,
oases_255560	-2.08804	0.0251671	2.19693	38.5979	0.000396695	186	317	264	78	44	43	Haem-binding uptake, Tiki superfamily, ChaN;
rnaspades_50837	-1.79168	0.0251671	0.424596	37.8911	0.000396841	40	98	76	13	18	26	SPX_AtSPX1_like;SPX domain;SPX domain profile
trinity_347626	-1.12741	0.0251671	4.31517	37.8852	0.000397037	641	1303	953	344	550	358	Sugar-tranasporternas, 12 TM
oases_525222	1.43552	0.025188	0.73125	37.854	0.000398055	25	40	25	63	102	70	NA
rnaspades_73309	1.91658	0.025188	1.68988	37.9048	0.000397766	42	43	49	196	152	138	spermidine coumaroyl-CoA acyltransferase-like
trinity_253178	2.4517	0.025188	0.963759	38.3068	0.000398167	15	24	22	110	61	139	JAR1_4_6; jasmonic acid-amino synthetase
trinity_253387	-1.7096	0.025188	4.24269	37.8554	0.00039801	924	986	988	280	239	345	photosystem II oxygen-evolving enhancer protein 1
oases_404700	-2.33599	0.0251941	1.48484	38.5635	0.000398463	150	185	130	16	53	24	Morus notabilis GDSL esterase/lipase 1 (LOC21387103),
oases_270581	1.75984	0.025243	1.03939	37.8073	0.00039959	32	28	31	98	114	93	Disease resistance protein; NB-ARC domain
trinity_249455	-1.70173	0.025243	1.54925	37.8059	0.000399636	74	214	190	31	52	52	Region of a membrane-bound protein predicted to be embedded in the membrane.;Region of a membrane-bound protein predicted to be outside the membrane, in the extracellular region
oases_362364	1.15365	0.0252527	1.45526	37.7952	0.00039999	39	69	67	117	129	120	zinc finger CCCH domain-containing protein 39
oases_161574	-1.33157	0.0253189	4.1911	37.7573	0.00040124	548	1197	1046	260	488	300	probable protein phosphatase 2C 73
oases_388770	-3.75278	0.0253244	0.526166	38.7466	0.000401601	76	105	83	13	2	3	lysine-tRNA ligase
[truncated: 15,606 more rows]
